# Supplementary material for: A combined genetic and chemical approach for identifying novel antifungal compounds against Fusarium graminearum
Source: Microbiol Spectr. 2026 Jan 22;14(3):e02961-25. doi: 10.1128/spectrum.02961-25 (PMC12955473; doi:10.1128/spectrum.02961-25)
Supplement: Table S2 — Initial screening results. [file spectrum.02961-25-s0002.xlsx]

## Sheet: Table S2
Table S2. Initial screening results of 2,704 chemical compounds
No.	Compound ID	Fitness value(FgWT vs ΔFgOs-1)	Fitness value(FgWT vs ΔFgOs-2)		Re-assinged compound ID
1	KL1-D1-000111-A03	0.923461	0.814806
2	KL1-D1-000111-B03	0.850066	0.820188
3	KL1-D1-000111-C03	1.09523	0.927206
4	KL1-D1-000111-D03	1.18569	0.804222
5	KL1-D1-000111-E03	0.878779	0.872415
6	KL1-D1-000111-F03	1.07879	0.633925
7	KL1-D1-000111-G03	0.943466	0.836205
8	KL1-D1-000111-H03	2.56068	1.84677
9	KL1-D1-000111-A04	0.875833	0.954635
10	KL1-D1-000111-B04	0.635374	0.581645
11	KL1-D1-000111-C04	1.44064	0.912153
12	KL1-D1-000111-D04	0.855374	0.806188
13	KL1-D1-000111-E04	0.670685	0.714311
14	KL1-D1-000111-F04	1.97049	0.809746
15	KL1-D1-000111-G04	1.05117	0.920685
16	KL1-D1-000111-H04	0.90506	0.745131
17	KL1-D1-000111-A05	1.06926	1.07444
18	KL1-D1-000111-B05	1.26203	0.8874
19	KL1-D1-000111-C05	1.07622	0.907226
20	KL1-D1-000111-D05	0.999232	0.956412
21	KL1-D1-000111-E05	1.06798	0.984755
22	KL1-D1-000111-F05	0.800619	0.545022
23	KL1-D1-000111-G05	0.916401	0.90133
24	KL1-D1-000111-H05	1.00552	0.9316
25	KL1-D1-000111-A06	0.815285	0.869238
26	KL1-D1-000111-B06	1.84608	1.083
27	KL1-D1-000111-C06	1.07649	0.795553
28	KL1-D1-000111-D06	1.23608	1.01682
29	KL1-D1-000111-E06	1.69909	1.15482
30	KL1-D1-000111-F06	0.835279	0.746608
31	KL1-D1-000111-G06	1.12298	0.798731
32	KL1-D1-000111-H06	0.894003	0.812883
33	KL1-D1-000111-A07	1.25232	0.948891
34	KL1-D1-000111-B07	0.999999	0.958848
35	KL1-D1-000111-C07	1.17259	0.616763
36	KL1-D1-000111-D07	0.928016	0.821197
37	KL1-D1-000111-E07	0.942531	0.913233
38	KL1-D1-000111-F07	0.792162	0.773196
39	KL1-D1-000111-G07	0.886338	0.770938
40	KL1-D1-000111-H07	0.844848	0.795648
41	KL1-D1-000111-A08	1.12558	0.696434
42	KL1-D1-000111-B08	0.941649	0.876367
43	KL1-D1-000111-C08	1.86959	0.680487
44	KL1-D1-000111-D08	1.47735	1.36289
45	KL1-D1-000111-E08	0.986655	0.867379
46	KL1-D1-000111-F08	0.867917	0.782321
47	KL1-D1-000111-G08	1.34115	1.1433
48	KL1-D1-000111-H08	0.969062	0.906659
49	KL1-D1-000111-A09	0.790326	0.403275
50	KL1-D1-000111-B09	0.76872	0.815317
51	KL1-D1-000111-C09	1.0821	0.83576
52	KL1-D1-000111-D09	1.00383	0.898703
53	KL1-D1-000111-E09	0.858909	0.875022
54	KL1-D1-000111-F09	0.979052	0.75597
55	KL1-D1-000111-G09	0.867696	0.896107
56	KL1-D1-000111-H09	0.907685	0.799459
57	KL1-D1-000111-A10	1.04618	0.92081
58	KL1-D1-000111-B10	0.922106	0.90911
59	KL1-D1-000111-C10	0.979401	0.890796
60	KL1-D1-000111-D10	0.967506	1.04967
61	KL1-D1-000111-E10	0.937839	1.0157
62	KL1-D1-000111-F10	1.11184	0.950928
63	KL1-D1-000111-G10	1.13408	0.879904
64	KL1-D1-000111-H10	0.838033	0.204262
65	KL1-D1-000111-A11	0.786004	0.840821
66	KL1-D1-000111-B11	1.07151	0.857774
67	KL1-D1-000111-C11	0.848399	0.88011
68	KL1-D1-000111-D11	0.75566	0.847053
69	KL1-D1-000111-E11	0.795477	0.638073
70	KL1-D1-000111-F11	0.727992	0.851981
71	KL1-D1-000111-G11	0.755828	0.881474
72	KL1-D1-000111-H11	0.627076	0.439313
73	KL1-D1-000111-A12	1.35878	1.13173
74	KL1-D1-000111-B12	1.17885	1.03286
75	KL1-D1-000111-C12	0.770746	0.65715
76	KL1-D1-000111-D12	0.753272	0.837354
77	KL1-D1-000111-E12	0.821897	0.768661
78	KL1-D1-000111-F12	0.681117	0.70177
79	KL1-D1-000111-G12	0.623116	0.304203
80	KL1-D1-000111-H12	0.893149	0.690805
81	KL1-D1-000112-A03	1.14191	1.13434
82	KL1-D1-000112-B03	0.864412	0.720857
83	KL1-D1-000112-C03	0.933981	0.874834
84	KL1-D1-000112-D03	0.894608	1.06887
85	KL1-D1-000112-E03	0.923134	1.12875
86	KL1-D1-000112-F03	0.721477	1.18084
87	KL1-D1-000112-G03	1.0755	1.02597
88	KL1-D1-000112-H03	1.00174	0.973092
89	KL1-D1-000112-A04	1.19848	1.12831
90	KL1-D1-000112-B04	1.14003	1.30111
91	KL1-D1-000112-C04	1.26204	0.851314
92	KL1-D1-000112-D04	1.71751	0.746463
93	KL1-D1-000112-E04	1.14937	1.08589
94	KL1-D1-000112-F04	1.16043	1.2483
95	KL1-D1-000112-G04	0.851266	0.908307
96	KL1-D1-000112-H04	1.03939	1.23911
97	KL1-D1-000112-A05	0.89591	1.20021
98	KL1-D1-000112-B05	1.05199	1.44784
99	KL1-D1-000112-C05	1.21178	1.31747
100	KL1-D1-000112-D05	1.01953	1.12425
101	KL1-D1-000112-E05	1.03323	1.17411
102	KL1-D1-000112-F05	0.908145	1.12924
103	KL1-D1-000112-G05	0.903458	1.04291
104	KL1-D1-000112-H05	0.993605	1.0911
105	KL1-D1-000112-A06	1.19031	1.17687
106	KL1-D1-000112-B06	1.14664	1.30922
107	KL1-D1-000112-C06	1.26094	1.42538
108	KL1-D1-000112-D06	1.43549	0.620154
109	KL1-D1-000112-E06	1.0768	1.1982
110	KL1-D1-000112-F06	1.14384	1.2339
111	KL1-D1-000112-G06	1.01119	1.0404
112	KL1-D1-000112-H06	1.08857	1.12574
113	KL1-D1-000112-A07	1.40242	1.33141
114	KL1-D1-000112-B07	1.13242	1.19221
115	KL1-D1-000112-C07	1.00264	1.21333
116	KL1-D1-000112-D07	1.25917	1.22167
117	KL1-D1-000112-E07	0.998605	1.00035
118	KL1-D1-000112-F07	1.23036	1.23556
119	KL1-D1-000112-G07	1.1511	1.24853
120	KL1-D1-000112-H07	1.28817	1.19222
121	KL1-D1-000112-A08	0.98396	1.06489
122	KL1-D1-000112-B08	0.972085	1.20552
123	KL1-D1-000112-C08	1.13527	1.21887
124	KL1-D1-000112-D08	0.990598	1.10965
125	KL1-D1-000112-E08	1.06281	1.27021
126	KL1-D1-000112-F08	1.08097	1.25628
127	KL1-D1-000112-G08	0.902701	1.05266
128	KL1-D1-000112-H08	1.03219	1.19446
129	KL1-D1-000112-A09	1.03023	1.06881
130	KL1-D1-000112-B09	1.117	1.29377
131	KL1-D1-000112-C09	0.888811	1.17273
132	KL1-D1-000112-D09	0.908939	1.08437
133	KL1-D1-000112-E09	0.942556	1.14717
134	KL1-D1-000112-F09	1.22469	1.11289
135	KL1-D1-000112-G09	1.02582	1.18971
136	KL1-D1-000112-H09	1.22457	1.12305
137	KL1-D1-000112-A10	1.0463	1.24063
138	KL1-D1-000112-B10	0.914173	1.13214
139	KL1-D1-000112-C10	1.12902	1.23738
140	KL1-D1-000112-D10	1.07411	1.08514
141	KL1-D1-000112-E10	1.07708	1.19775
142	KL1-D1-000112-F10	1.06468	1.16448
143	KL1-D1-000112-G10	1.19162	1.24637
144	KL1-D1-000112-H10	0.991684	1.01144
145	KL1-D1-000112-A11	0.945093	1.06439
146	KL1-D1-000112-B11	0.670389	0.695692
147	KL1-D1-000112-C11	0.959789	1.12288
148	KL1-D1-000112-D11	0.838176	0.716519
149	KL1-D1-000112-E11	0.850944	0.765284
150	KL1-D1-000112-F11	16.5704	1.42538
151	KL1-D1-000112-G11	0.993667	1.09817
152	KL1-D1-000112-H11	1.10676	1.06378
153	KL1-D1-000112-A12	0.899439	1.06744
154	KL1-D1-000112-B12	0.713598	0.810771
155	KL1-D1-000112-C12	1.55476	1.34334
156	KL1-D1-000112-D12	1.662	1.9072
157	KL1-D1-000112-E12	1.21771	1.53931
158	KL1-D1-000112-F12	1.07387	1.79925
159	KL1-D1-000112-G12	1.53432	1.63271
160	KL1-D1-000112-H12	1.15307	1.11909
161	KL1-D1-000113-A03	0.810474	0.90239
162	KL1-D1-000113-B03	1.13252	1.08477
163	KL1-D1-000113-C03	0.885137	0.957342
164	KL1-D1-000113-D03	0.888354	0.841562
165	KL1-D1-000113-E03	1.13962	1.01945
166	KL1-D1-000113-F03	0.782512	0.891083
167	KL1-D1-000113-G03	0.955467	0.83327
168	KL1-D1-000113-H03	0.849517	1.17363
169	KL1-D1-000113-A04	1.13757	1.22822
170	KL1-D1-000113-B04	0.829932	0.82473
171	KL1-D1-000113-C04	1.70559	1.31485
172	KL1-D1-000113-D04	1.06186	1.06073
173	KL1-D1-000113-E04	0.93761	0.81079
174	KL1-D1-000113-F04	1.06768	0.979432
175	KL1-D1-000113-G04	0.827914	0.87059
176	KL1-D1-000113-H04	0.782434	0.802243
177	KL1-D1-000113-A05	0.737277	0.565256
178	KL1-D1-000113-B05	1.02818	0.722971
179	KL1-D1-000113-C05	0.853304	0.870538
180	KL1-D1-000113-D05	0.80816	0.944607
181	KL1-D1-000113-E05	0.939656	0.935779
182	KL1-D1-000113-F05	0.961762	0.852243
183	KL1-D1-000113-G05	0.974189	0.95167
184	KL1-D1-000113-H05	0.695225	0.788654
185	KL1-D1-000113-A06	0.867319	0.956008
186	KL1-D1-000113-B06	0.864256	0.911359
187	KL1-D1-000113-C06	0.915729	0.77622
188	KL1-D1-000113-D06	0.899543	0.850834
189	KL1-D1-000113-E06	1.10371	0.874533
190	KL1-D1-000113-F06	1.07926	0.964411
191	KL1-D1-000113-G06	0.83799	1.11521
192	KL1-D1-000113-H06	0.807347	0.899216
193	KL1-D1-000113-A07	0.968697	0.933686
194	KL1-D1-000113-B07	0.926473	0.942989
195	KL1-D1-000113-C07	0.369471	0.118412
196	KL1-D1-000113-D07	0.857446	0.981675
197	KL1-D1-000113-E07	0.807358	0.720691
198	KL1-D1-000113-F07	0.726649	0.718931
199	KL1-D1-000113-G07	0.964281	0.704718
200	KL1-D1-000113-H07	0.800605	0.776864
201	KL1-D1-000113-A08	0.959828	0.593783
202	KL1-D1-000113-B08	0.973917	0.825182
203	KL1-D1-000113-C08	0.751218	0.853006
204	KL1-D1-000113-D08	0.853119	0.913039
205	KL1-D1-000113-E08	0.755186	0.869216
206	KL1-D1-000113-F08	0.969179	0.834196
207	KL1-D1-000113-G08	1.03061	0.9183
208	KL1-D1-000113-H08	1.01761	0.957837
209	KL1-D1-000113-A09	1.084	1.05099
210	KL1-D1-000113-B09	1.38034	1.0108
211	KL1-D1-000113-C09	1.04989	1.05368
212	KL1-D1-000113-D09	1.06104	0.891525
213	KL1-D1-000113-E09	1.13784	0.82317
214	KL1-D1-000113-F09	0.687158	0.679697
215	KL1-D1-000113-G09	0.829494	1.05755
216	KL1-D1-000113-H09	0.881769	0.929746
217	KL1-D1-000113-A10	0.688601	0.713021
218	KL1-D1-000113-B10	0.781238	0.756523
219	KL1-D1-000113-C10	0.76617	0.701303
220	KL1-D1-000113-D10	0.671989	0.676192
221	KL1-D1-000113-E10	1.04509	0.991063
222	KL1-D1-000113-F10	0.87328	0.829488
223	KL1-D1-000113-G10	0.685622	0.324887
224	KL1-D1-000113-H10	0.734697	0.813088
225	KL1-D1-000113-A11	0.850279	0.915492
226	KL1-D1-000113-B11	1.0448	1.07881
227	KL1-D1-000113-C11	0.997058	1.0552
228	KL1-D1-000113-D11	0.949083	0.90454
229	KL1-D1-000113-E11	0.949521	0.898805
230	KL1-D1-000113-F11	0.844175	0.806202
231	KL1-D1-000113-G11	0.764372	0.825435
232	KL1-D1-000113-H11	0.810699	0.750292
233	KL1-D1-000113-A12	0.810474	1.00284
234	KL1-D1-000113-B12	1.02158	0.965656
235	KL1-D1-000113-C12	0.896858	0.949202
236	KL1-D1-000113-D12	1.18336	1.09314
237	KL1-D1-000113-E12	0.813931	0.801064
238	KL1-D1-000113-F12	0.824229	0.827743
239	KL1-D1-000113-G12	0.898583	0.752678
240	KL1-D1-000113-H12	0.769157	0.741423
241	KL1-D1-000114-A03	0.957051	0.905431
242	KL1-D1-000114-B03	0.787462	0.827035
243	KL1-D1-000114-C03	0.958225	0.994165
244	KL1-D1-000114-D03	1.04297	0.957444
245	KL1-D1-000114-E03	0.948804	0.922808
246	KL1-D1-000114-F03	0.857075	0.565766
247	KL1-D1-000114-G03	0.867132	0.941494
248	KL1-D1-000114-H03	1.01951	0.928935
249	KL1-D1-000114-A04	0.872657	0.933042
250	KL1-D1-000114-B04	0.880601	1.09095
251	KL1-D1-000114-C04	0.928602	0.872815
252	KL1-D1-000114-D04	0.973052	0.960924
253	KL1-D1-000114-E04	1.02991	0.994276
254	KL1-D1-000114-F04	1.02652	0.944075
255	KL1-D1-000114-G04	1.09772	1.11101
256	KL1-D1-000114-H04	0.903902	0.919801
257	KL1-D1-000114-A05	0.715697	0.772954
258	KL1-D1-000114-B05	1.04705	0.997807
259	KL1-D1-000114-C05	1.18229	1.09908
260	KL1-D1-000114-D05	1.07099	0.995712
261	KL1-D1-000114-E05	0.976972	0.661957
262	KL1-D1-000114-F05	1.16396	0.746247
263	KL1-D1-000114-G05	0.964913	0.849717
264	KL1-D1-000114-H05	1.07012	0.917189
265	KL1-D1-000114-A06	0.503487	0.535533
266	KL1-D1-000114-B06	1.05605	1.06786
267	KL1-D1-000114-C06	0.946025	0.974121
268	KL1-D1-000114-D06	0.763398	0.804673
269	KL1-D1-000114-E06	0.869523	0.94933
270	KL1-D1-000114-F06	0.747015	0.745067
271	KL1-D1-000114-G06	0.97781	0.934255
272	KL1-D1-000114-H06	1.24535	1.35324
273	KL1-D1-000114-A07	0.962627	0.756818
274	KL1-D1-000114-B07	0.87553	0.810919
275	KL1-D1-000114-C07	1.51527	1.16185
276	KL1-D1-000114-D07	1.11546	0.984533
277	KL1-D1-000114-E07	1.00066	0.913584
278	KL1-D1-000114-F07	0.980394	1.01968
279	KL1-D1-000114-G07	1.0449	0.932134
280	KL1-D1-000114-H07	0.921791	0.829875
281	KL1-D1-000114-A08	1.07836	1.16689
282	KL1-D1-000114-B08	0.856185	0.769415
283	KL1-D1-000114-C08	0.862015	0.752036
284	KL1-D1-000114-D08	1.38124	0.602268
285	KL1-D1-000114-E08	0.946299	0.929743
286	KL1-D1-000114-F08	0.712937	0.355792
287	KL1-D1-000114-G08	0.940747	0.868398
288	KL1-D1-000114-H08	0.746764	0.802585
289	KL1-D1-000114-A09	0.738595	0.328008
290	KL1-D1-000114-B09	1.28003	0.971388
291	KL1-D1-000114-C09	1.08221	1.00635
292	KL1-D1-000114-D09	0.868594	0.918345
293	KL1-D1-000114-E09	1.08053	0.981003
294	KL1-D1-000114-F09	0.951399	0.883425
295	KL1-D1-000114-G09	0.867158	0.803569
296	KL1-D1-000114-H09	0.708307	0.969058
297	KL1-D1-000114-A10	1.07131	0.916231
298	KL1-D1-000114-B10	0.907861	0.879737
299	KL1-D1-000114-C10	0.955451	0.964296
300	KL1-D1-000114-D10	0.920663	0.833526
301	KL1-D1-000114-E10	0.947339	0.98804
302	KL1-D1-000114-F10	0.917659	0.96435
303	KL1-D1-000114-G10	0.997406	1.01175
304	KL1-D1-000114-H10	0.819756	0.874788
305	KL1-D1-000114-A11	0.995846	0.872351
306	KL1-D1-000114-B11	1.02709	0.904475
307	KL1-D1-000114-C11	0.932469	0.834692
308	KL1-D1-000114-D11	1.07385	1.08025
309	KL1-D1-000114-E11	0.976612	1.02017
310	KL1-D1-000114-F11	1.0226	1.05154
311	KL1-D1-000114-G11	0.973335	0.963198
312	KL1-D1-000114-H11	0.915472	0.90553
313	KL1-D1-000114-A12	0.934272	0.886031
314	KL1-D1-000114-B12	0.947941	0.940586
315	KL1-D1-000114-C12	0.953943	0.964631
316	KL1-D1-000114-D12	1.11347	0.98553
317	KL1-D1-000114-E12	0.983485	0.933503
318	KL1-D1-000114-F12	1.05422	1.01875
319	KL1-D1-000114-G12	0.968253	0.864542
320	KL1-D1-000114-H12	0.932836	0.979046
321	KL1-D1-000115-A03	0.861754	0.857415
322	KL1-D1-000115-B03	0.987072	0.751375
323	KL1-D1-000115-C03	0.825965	0.938979
324	KL1-D1-000115-D03	0.819152	0.78367
325	KL1-D1-000115-E03	0.728755	0.797195
326	KL1-D1-000115-F03	0.679706	0.696229
327	KL1-D1-000115-G03	0.672962	0.644749
328	KL1-D1-000115-H03	0.687373	0.62267
329	KL1-D1-000115-A04	0.984127	1.0331
330	KL1-D1-000115-B04	1.03089	0.98423
331	KL1-D1-000115-C04	1.0839	1.22964
332	KL1-D1-000115-D04	0.799604	1.12733
333	KL1-D1-000115-E04	0.987295	1.051
334	KL1-D1-000115-F04	0.905166	0.897315
335	KL1-D1-000115-G04	0.639123	0.680587
336	KL1-D1-000115-H04	0.914577	0.765645
337	KL1-D1-000115-A05	1.01561	0.980907
338	KL1-D1-000115-B05	0.954502	0.850336
339	KL1-D1-000115-C05	0.688035	0.736789
340	KL1-D1-000115-D05	0.788995	0.872892
341	KL1-D1-000115-E05	1.03286	0.988481
342	KL1-D1-000115-F05	0.871176	0.896355
343	KL1-D1-000115-G05	0.872134	0.903429
344	KL1-D1-000115-H05	0.783013	0.782129
345	KL1-D1-000115-A06	0.80729	0.778716
346	KL1-D1-000115-B06	1.23584	0.939184
347	KL1-D1-000115-C06	0.629867	0.777175
348	KL1-D1-000115-D06	0.897745	0.900827
349	KL1-D1-000115-E06	0.830723	0.819548
350	KL1-D1-000115-F06	0.739628	0.779712
351	KL1-D1-000115-G06	0.917575	0.851891
352	KL1-D1-000115-H06	0.667608	0.844184
353	KL1-D1-000115-A07	0.8699	0.828593
354	KL1-D1-000115-B07	1.00283	0.94525
355	KL1-D1-000115-C07	0.795676	0.738608
356	KL1-D1-000115-D07	0.988284	1.03332
357	KL1-D1-000115-E07	0.686848	0.724194
358	KL1-D1-000115-F07	0.853598	0.883853
359	KL1-D1-000115-G07	0.881521	0.908981
360	KL1-D1-000115-H07	0.798047	0.793388
361	KL1-D1-000115-A08	0.891002	0.780968
362	KL1-D1-000115-B08	1.07382	1.06361
363	KL1-D1-000115-C08	0.818069	0.82239
364	KL1-D1-000115-D08	1.07044	0.886019
365	KL1-D1-000115-E08	0.827977	0.836538
366	KL1-D1-000115-F08	1.75151	1.59323
367	KL1-D1-000115-G08	1.02779	1.08758
368	KL1-D1-000115-H08	0.951374	0.996088
369	KL1-D1-000115-A09	1.15718	0.924834
370	KL1-D1-000115-B09	0.947813	0.879833
371	KL1-D1-000115-C09	0.952215	0.953342
372	KL1-D1-000115-D09	0.922866	1.33066
373	KL1-D1-000115-E09	1.01334	1.14867
374	KL1-D1-000115-F09	0.746541	0.753288
375	KL1-D1-000115-G09	0.995993	0.956919
376	KL1-D1-000115-H09	0.796842	0.920814
377	KL1-D1-000115-A10	0.815107	0.84485
378	KL1-D1-000115-B10	0.89336	0.984397
379	KL1-D1-000115-C10	1.26188	0.394096
380	KL1-D1-000115-D10	1.06699	1.11458
381	KL1-D1-000115-E10	0.787824	0.786935
382	KL1-D1-000115-F10	0.887714	0.792838
383	KL1-D1-000115-G10	0.703898	0.810424
384	KL1-D1-000115-H10	0.838572	0.872454
385	KL1-D1-000115-A11	0.949741	0.967149
386	KL1-D1-000115-B11	0.769122	0.878158
387	KL1-D1-000115-C11	1.06167	0.966545
388	KL1-D1-000115-D11	0.879567	0.345177
389	KL1-D1-000115-E11	0.978615	1.02676
390	KL1-D1-000115-F11	0.836761	0.9758
391	KL1-D1-000115-G11	0.894361	0.933781
392	KL1-D1-000115-H11	0.926725	0.85833
393	KL1-D1-000115-A12	0.734977	0.797001
394	KL1-D1-000115-B12	0.832397	0.872851
395	KL1-D1-000115-C12	0.959053	0.973476
396	KL1-D1-000115-D12	0.86205	0.837565
397	KL1-D1-000115-E12	0.978745	0.896661
398	KL1-D1-000115-F12	1.21326	1.10613
399	KL1-D1-000115-G12	0.864895	0.738731
400	KL1-D1-000115-H12	0.821809	0.879233
401	KL1-D1-000116-A03	1.00374	0.845623
402	KL1-D1-000116-B03	0.808433	0.84795
403	KL1-D1-000116-C03	0.8872	0.85265
404	KL1-D1-000116-D03	1.05066	0.923555
405	KL1-D1-000116-E03	0.854995	0.861589
406	KL1-D1-000116-F03	0.85175	0.859945
407	KL1-D1-000116-G03	1.18158	0.929918
408	KL1-D1-000116-H03	0.947246	0.838976
409	KL1-D1-000116-A04	0.922286	0.685864
410	KL1-D1-000116-B04	1.02696	1.00282
411	KL1-D1-000116-C04	0.561675	0.249149
412	KL1-D1-000116-D04	1.02298	0.891948
413	KL1-D1-000116-E04	0.909672	0.856772
414	KL1-D1-000116-F04	0.934132	0.91371
415	KL1-D1-000116-G04	0.888482	0.801487
416	KL1-D1-000116-H04	0.881644	0.789229
417	KL1-D1-000116-A05	0.900839	0.844413
418	KL1-D1-000116-B05	0.867307	0.845506
419	KL1-D1-000116-C05	0.81812	0.765522
420	KL1-D1-000116-D05	0.777778	0.91627
421	KL1-D1-000116-E05	0.813271	0.836971
422	KL1-D1-000116-F05	0.875771	0.841022
423	KL1-D1-000116-G05	0.894673	0.879649
424	KL1-D1-000116-H05	0.972969	1.01139
425	KL1-D1-000116-A06	0.947046	0.658328
426	KL1-D1-000116-B06	0.958021	0.774444
427	KL1-D1-000116-C06	1.19825	1.06436
428	KL1-D1-000116-D06	0.835736	0.87681
429	KL1-D1-000116-E06	0.890115	0.883221
430	KL1-D1-000116-F06	0.858221	0.88304
431	KL1-D1-000116-G06	0.820862	0.740584
432	KL1-D1-000116-H06	0.892157	0.284304
433	KL1-D1-000116-A07	0.919346	0.794605
434	KL1-D1-000116-B07	0.705421	0.596482
435	KL1-D1-000116-C07	1.04595	0.619199
436	KL1-D1-000116-D07	0.937853	0.921125
437	KL1-D1-000116-E07	0.918921	0.766006
438	KL1-D1-000116-F07	0.805929	1.00179
439	KL1-D1-000116-G07	1.00426	0.728692
440	KL1-D1-000116-H07	0.832221	0.876205
441	KL1-D1-000116-A08	0.827749	0.882561
442	KL1-D1-000116-B08	0.827879	0.821065
443	KL1-D1-000116-C08	0.942872	1.01355
444	KL1-D1-000116-D08	0.891033	0.868919
445	KL1-D1-000116-E08	0.849406	0.78184
446	KL1-D1-000116-F08	0.979736	0.804871
447	KL1-D1-000116-G08	0.910843	0.877071
448	KL1-D1-000116-H08	0.955983	0.944095
449	KL1-D1-000116-A09	0.834646	0.840304
450	KL1-D1-000116-B09	0.947988	1.06468
451	KL1-D1-000116-C09	0.93457	0.901089
452	KL1-D1-000116-D09	1.0018	0.979086
453	KL1-D1-000116-E09	0.925331	1.01029
454	KL1-D1-000116-F09	1.05213	0.927205
455	KL1-D1-000116-G09	0.916274	0.926166
456	KL1-D1-000116-H09	0.737695	0.698376
457	KL1-D1-000116-A10	1.10019	1.04795
458	KL1-D1-000116-B10	0.924759	1.0219
459	KL1-D1-000116-C10	0.999065	0.914875
460	KL1-D1-000116-D10	1.02472	0.747418
461	KL1-D1-000116-E10	0.967696	0.929005
462	KL1-D1-000116-F10	0.940076	1.01842
463	KL1-D1-000116-G10	0.851438	0.898603
464	KL1-D1-000116-H10	0.958149	0.909903
465	KL1-D1-000116-A11	0.79056	0.738465
466	KL1-D1-000116-B11	0.363907	0.0469412
467	KL1-D1-000116-C11	1.12306	0.778236
468	KL1-D1-000116-D11	0.90547	0.745939
469	KL1-D1-000116-E11	0.625838	0.69444
470	KL1-D1-000116-F11	0.90555	0.946422
471	KL1-D1-000116-G11	0.786717	0.776629
472	KL1-D1-000116-H11	1.0022	0.934222
473	KL1-D1-000116-A12	1.04766	0.912072
474	KL1-D1-000116-B12	1.00448	0.506155
475	KL1-D1-000116-C12	0.885442	0.89986
476	KL1-D1-000116-D12	0.930853	0.962408
477	KL1-D1-000116-E12	1.17189	0.364985
478	KL1-D1-000116-F12	2.1309	0.985765
479	KL1-D1-000116-G12	0.991797	0.930179
480	KL1-D1-000116-H12	1.10788	1.02039
481	KL1-D1-000117-A03	0.903718	0.883356
482	KL1-D1-000117-B03	1.03711	0.885304
483	KL1-D1-000117-C03	0.845126	0.696042
484	KL1-D1-000117-D03	1.0036	0.888277
485	KL1-D1-000117-E03	1.15575	0.93297
486	KL1-D1-000117-F03	1.06141	0.869734
487	KL1-D1-000117-G03	1.29467	1.15866
488	KL1-D1-000117-H03	1.13173	0.941585
489	KL1-D1-000117-A04	1.00773	0.85525
490	KL1-D1-000117-B04	1.09559	0.90001
491	KL1-D1-000117-C04	1.18067	1.26585
492	KL1-D1-000117-D04	0.915746	0.801796
493	KL1-D1-000117-E04	1.10951	0.953367
494	KL1-D1-000117-F04	0.976869	0.955131
495	KL1-D1-000117-G04	1.12095	0.844995
496	KL1-D1-000117-H04	1.50636	1.1121
497	KL1-D1-000117-A05	1.19154	1.0684
498	KL1-D1-000117-B05	1.18573	0.99508
499	KL1-D1-000117-C05	0.981271	1.03905
500	KL1-D1-000117-D05	1.02433	0.950874
501	KL1-D1-000117-E05	0.991531	0.773754
502	KL1-D1-000117-F05	1.30275	1.01279
503	KL1-D1-000117-G05	1.05502	0.879871
504	KL1-D1-000117-H05	1.12346	1.12933
505	KL1-D1-000117-A06	1.03047	0.957175
506	KL1-D1-000117-B06	1.06846	1.06685
507	KL1-D1-000117-C06	1.58894	1.08685
508	KL1-D1-000117-D06	1.17773	0.96211
509	KL1-D1-000117-E06	1.06278	0.976797
510	KL1-D1-000117-F06	1.37034	0.963191
511	KL1-D1-000117-G06	1.08738	1.0187
512	KL1-D1-000117-H06	0.920061	0.953068
513	KL1-D1-000117-A07	1.2015	0.995676
514	KL1-D1-000117-B07	0.963809	0.889579
515	KL1-D1-000117-C07	1.12031	1.01633
516	KL1-D1-000117-D07	1.21202	1.12161
517	KL1-D1-000117-E07	1.17277	1.09154
518	KL1-D1-000117-F07	1.07789	0.981074
519	KL1-D1-000117-G07	1.06821	1.05478
520	KL1-D1-000117-H07	1.02937	0.999312
521	KL1-D1-000117-A08	1.00613	0.872209
522	KL1-D1-000117-B08	1.0693	0.900139
523	KL1-D1-000117-C08	1.06833	0.962235
524	KL1-D1-000117-D08	2.30187	1.08352
525	KL1-D1-000117-E08	0.979487	1.00068
526	KL1-D1-000117-F08	0.97356	0.970068
527	KL1-D1-000117-G08	1.02918	0.749484
528	KL1-D1-000117-H08	0.933453	0.943865
529	KL1-D1-000117-A09	1.12038	0.912689
530	KL1-D1-000117-B09	0.940661	0.760794
531	KL1-D1-000117-C09	1.11238	1.0416
532	KL1-D1-000117-D09	1.05178	0.76767
533	KL1-D1-000117-E09	1.62928	0.72872
534	KL1-D1-000117-F09	0.968067	0.992054
535	KL1-D1-000117-G09	1.04163	0.859523
536	KL1-D1-000117-H09	0.967619	0.966262
537	KL1-D1-000117-A10	0.830346	0.915864
538	KL1-D1-000117-B10	0.634802	0.64093
539	KL1-D1-000117-C10	1.01688	0.997624
540	KL1-D1-000117-D10	1.1459	1.04193
541	KL1-D1-000117-E10	1.05956	0.827101
542	KL1-D1-000117-F10	1.16573	0.879821
543	KL1-D1-000117-G10	1.0486	0.868897
544	KL1-D1-000117-H10	1.0339	1.06758
545	KL1-D1-000117-A11	0.916634	0.943865
546	KL1-D1-000117-B11	0.94917	1.00708
547	KL1-D1-000117-C11	1.19002	0.915429
548	KL1-D1-000117-D11	1.09798	1.08418
549	KL1-D1-000117-E11	1.05758	0.878299
550	KL1-D1-000117-F11	1.14552	1.00128
551	KL1-D1-000117-G11	1.24131	1.11147
552	KL1-D1-000117-H11	1.09495	0.892542
553	KL1-D1-000117-A12	0.858165	0.808568
554	KL1-D1-000117-B12	1.68158	1.20045
555	KL1-D1-000117-C12	1.05727	0.729415
556	KL1-D1-000117-D12	1.00951	0.817918
557	KL1-D1-000117-E12	1.18462	0.918901
558	KL1-D1-000117-F12	0.925819	0.839125
559	KL1-D1-000117-G12	1.45322	1.10439
560	KL1-D1-000117-H12	0.803811	0.961062
561	KL1-D1-000118-A03	1.13838	0.774146
562	KL1-D1-000118-B03	0.80807	0.786264
563	KL1-D1-000118-C03	1.64475	1.20972
564	KL1-D1-000118-D03	0.950719	0.921184
565	KL1-D1-000118-E03	0.927193	1.03543
566	KL1-D1-000118-F03	0.754851	0.852714
567	KL1-D1-000118-G03	1.04346	0.816631
568	KL1-D1-000118-H03	0.83139	0.942761
569	KL1-D1-000118-A04	0.883339	0.989599
570	KL1-D1-000118-B04	0.707235	0.721825
571	KL1-D1-000118-C04	0.886304	0.819975
572	KL1-D1-000118-D04	1.07521	1.05412
573	KL1-D1-000118-E04	1.16789	1.09925
574	KL1-D1-000118-F04	0.877111	0.866217
575	KL1-D1-000118-G04	0.883159	0.649875
576	KL1-D1-000118-H04	1.22669	1.18242
577	KL1-D1-000118-A05	0.932658	0.780454
578	KL1-D1-000118-B05	0.729333	0.868567
579	KL1-D1-000118-C05	0.868677	0.845701
580	KL1-D1-000118-D05	0.95207	0.935656
581	KL1-D1-000118-E05	1.07709	0.991571
582	KL1-D1-000118-F05	1.1969	0.875545
583	KL1-D1-000118-G05	1.18409	1.07274
584	KL1-D1-000118-H05	1.03007	0.999373
585	KL1-D1-000118-A06	0.825161	0.981033
586	KL1-D1-000118-B06	0.935473	0.919271
587	KL1-D1-000118-C06	1.23559	1.08421
588	KL1-D1-000118-D06	0.164008	0.626964
589	KL1-D1-000118-E06	1.18859	1.06484
590	KL1-D1-000118-F06	1.02838	0.921801
591	KL1-D1-000118-G06	0.878883	0.870746
592	KL1-D1-000118-H06	1.02261	0.95386
593	KL1-D1-000118-A07	0.935473	0.895775
594	KL1-D1-000118-B07	1.14456	0.777693
595	KL1-D1-000118-C07	0.794904	0.856594
596	KL1-D1-000118-D07	0.972451	0.846639
597	KL1-D1-000118-E07	1.29222	0.191601
598	KL1-D1-000118-F07	0.896967	0.834103
599	KL1-D1-000118-G07	1.21472	0.818363
600	KL1-D1-000118-H07	0.974067	0.729606
601	KL1-D1-000118-A08	1.00904	0.836854
602	KL1-D1-000118-B08	1.59943	1.26327
603	KL1-D1-000118-C08	1.12778	0.873574
604	KL1-D1-000118-D08	0.979321	0.906031
605	KL1-D1-000118-E08	0.987822	0.833953
606	KL1-D1-000118-F08	0.972915	0.894904
607	KL1-D1-000118-G08	0.930048	0.892185
608	KL1-D1-000118-H08	1.15428	0.833264
609	KL1-D1-000118-A09	0.99167	0.837609
610	KL1-D1-000118-B09	1.32956	0.728372
611	KL1-D1-000118-C09	1.01266	0.937639
612	KL1-D1-000118-D09	0.89973	0.925147
613	KL1-D1-000118-E09	0.965292	0.795817
614	KL1-D1-000118-F09	1.06037	0.946579
615	KL1-D1-000118-G09	1.00714	0.919224
616	KL1-D1-000118-H09	0.985342	0.814291
617	KL1-D1-000118-A10	1.12126	0.83318
618	KL1-D1-000118-B10	0.916819	0.739577
619	KL1-D1-000118-C10	0.979823	0.698434
620	KL1-D1-000118-D10	0.883042	0.893014
621	KL1-D1-000118-E10	0.940494	0.781447
622	KL1-D1-000118-F10	1.01612	0.85032
623	KL1-D1-000118-G10	1.17667	1.08285
624	KL1-D1-000118-H10	0.946889	0.803022
625	KL1-D1-000118-A11	1.0712	0.976675
626	KL1-D1-000118-B11	1.02392	0.932133
627	KL1-D1-000118-C11	0.959745	0.818047
628	KL1-D1-000118-D11	0.93001	0.729606
629	KL1-D1-000118-E11	1.16523	0.772383
630	KL1-D1-000118-F11	1.32124	0.990863
631	KL1-D1-000118-G11	1.10844	0.871576
632	KL1-D1-000118-H11	1.20583	0.998706
633	KL1-D1-000118-A12	1.27825	0.783707
634	KL1-D1-000118-B12	0.953722	0.731976
635	KL1-D1-000118-C12	0.93302	0.874141
636	KL1-D1-000118-D12	1.15275	0.534981
637	KL1-D1-000118-E12	0.996276	0.815392
638	KL1-D1-000118-F12	1.25972	0.992581
639	KL1-D1-000118-G12	1.05406	0.873905
640	KL1-D1-000118-H12	1.18269	0.946624
641	KL1-D1-000119-A03	0.749291	0.815658
642	KL1-D1-000119-B03	0.870231	0.964504
643	KL1-D1-000119-C03	0.994103	0.967589
644	KL1-D1-000119-D03	0.892607	0.873944
645	KL1-D1-000119-E03	0.802032	0.79506
646	KL1-D1-000119-F03	1.00509	1.00638
647	KL1-D1-000119-G03	0.890879	0.627352
648	KL1-D1-000119-H03	0.972287	0.803817
649	KL1-D1-000119-A04	0.985981	0.202236
650	KL1-D1-000119-B04	0.839596	0.815438
651	KL1-D1-000119-C04	0.855319	0.831026
652	KL1-D1-000119-D04	5.11883	1.43987
653	KL1-D1-000119-E04	0.933214	0.922658
654	KL1-D1-000119-F04	0.896532	0.846858
655	KL1-D1-000119-G04	0.88249	0.928242
656	KL1-D1-000119-H04	0.891647	0.964289
657	KL1-D1-000119-A05	0.9363	0.82005
658	KL1-D1-000119-B05	1.21803	0.846683
659	KL1-D1-000119-C05	1.03776	0.858993
660	KL1-D1-000119-D05	0.797637	0.516431
661	KL1-D1-000119-E05	0.807802	0.849253
662	KL1-D1-000119-F05	0.869122	0.822515
663	KL1-D1-000119-G05	1.2545	0.972072
664	KL1-D1-000119-H05	1.08297	0.705598
665	KL1-D1-000119-A06	0.881575	0.556522
666	KL1-D1-000119-B06	1.01095	0.928449
667	KL1-D1-000119-C06	0.799816	0.856352
668	KL1-D1-000119-D06	1.01513	0.730084
669	KL1-D1-000119-E06	0.831651	0.880988
670	KL1-D1-000119-F06	0.77024	0.807458
671	KL1-D1-000119-G06	0.820952	0.969588
672	KL1-D1-000119-H06	0.779928	0.865892
673	KL1-D1-000119-A07	0.955514	0.649999
674	KL1-D1-000119-B07	0.817255	0.784111
675	KL1-D1-000119-C07	0.830197	0.799929
676	KL1-D1-000119-D07	0.886548	0.891068
677	KL1-D1-000119-E07	0.903427	0.852506
678	KL1-D1-000119-F07	0.906054	0.709013
679	KL1-D1-000119-G07	0.825112	0.850707
680	KL1-D1-000119-H07	0.709089	0.72072
681	KL1-D1-000119-A08	0.971908	0.925565
682	KL1-D1-000119-B08	1.1048	1.03869
683	KL1-D1-000119-C08	1.21753	1.15806
684	KL1-D1-000119-D08	1.11043	1.01787
685	KL1-D1-000119-E08	1.02339	1.01165
686	KL1-D1-000119-F08	1.22093	1.03457
687	KL1-D1-000119-G08	1.02549	0.963031
688	KL1-D1-000119-H08	0.860998	1.01064
689	KL1-D1-000119-A09	1.01606	0.85909
690	KL1-D1-000119-B09	1.04029	1.04958
691	KL1-D1-000119-C09	0.965166	0.92559
692	KL1-D1-000119-D09	1.09012	0.944043
693	KL1-D1-000119-E09	1.18363	0.663292
694	KL1-D1-000119-F09	1.09829	0.81556
695	KL1-D1-000119-G09	0.88903	0.890018
696	KL1-D1-000119-H09	0.942751	0.831839
697	KL1-D1-000119-A10	0.908898	0.935043
698	KL1-D1-000119-B10	0.930815	0.914919
699	KL1-D1-000119-C10	0.992187	1.00887
700	KL1-D1-000119-D10	0.867141	0.849924
701	KL1-D1-000119-E10	0.975014	0.981464
702	KL1-D1-000119-F10	0.7877	0.726129
703	KL1-D1-000119-G10	0.916791	0.908132
704	KL1-D1-000119-H10	0.89399	0.791896
705	KL1-D1-000119-A11	1.02719	1.04759
706	KL1-D1-000119-B11	0.860543	0.919293
707	KL1-D1-000119-C11	0.94899	0.814229
708	KL1-D1-000119-D11	0.95163	1.04186
709	KL1-D1-000119-E11	0.993984	1.07197
710	KL1-D1-000119-F11	1.09675	0.934632
711	KL1-D1-000119-G11	1.2383	1.02236
712	KL1-D1-000119-H11	0.747664	0.762749
713	KL1-D1-000119-A12	0.734416	0.803035
714	KL1-D1-000119-B12	1.06168	1.01689
715	KL1-D1-000119-C12	0.815871	0.833699
716	KL1-D1-000119-D12	0.975963	0.791214
717	KL1-D1-000119-E12	1.06702	1.08975
718	KL1-D1-000119-F12	0.737737	0.802413
719	KL1-D1-000119-G12	1.54314	1.27617
720	KL1-D1-000119-H12	0.897196	0.942639
721	KL1-D1-000120-A03	0.710774	0.970912
722	KL1-D1-000120-B03	0.872782	0.666657
723	KL1-D1-000120-C03	1.53462	1.11744
724	KL1-D1-000120-D03	0.738047	0.920256
725	KL1-D1-000120-E03	1.01751	0.958677
726	KL1-D1-000120-F03	0.685324	0.906768
727	KL1-D1-000120-G03	0.847352	0.801937
728	KL1-D1-000120-H03	0.729768	0.677448
729	KL1-D1-000120-A04	0.902725	0.239118
730	KL1-D1-000120-B04	0.764583	0.658978
731	KL1-D1-000120-C04	0.756564	0.84077
732	KL1-D1-000120-D04	0.742071	0.944021
733	KL1-D1-000120-E04	0.653183	0.821926
734	KL1-D1-000120-F04	0.773844	1.05776
735	KL1-D1-000120-G04	1.11078	0.590011
736	KL1-D1-000120-H04	0.529112	0.476909
737	KL1-D1-000120-A05	0.877654	0.419802
738	KL1-D1-000120-B05	0.851912	0.518343
739	KL1-D1-000120-C05	0.815731	0.709282
740	KL1-D1-000120-D05	0.818138	0.883467
741	KL1-D1-000120-E05	0.708602	0.579824
742	KL1-D1-000120-F05	0.842751	0.643212
743	KL1-D1-000120-G05	1.02009	0.556031
744	KL1-D1-000120-H05	0.694575	0.640199
745	KL1-D1-000120-A06	1.06616	0.853225
746	KL1-D1-000120-B06	0.673172	0.631364
747	KL1-D1-000120-C06	0.942579	0.583811
748	KL1-D1-000120-D06	0.702578	0.640063
749	KL1-D1-000120-E06	0.713477	0.643041
750	KL1-D1-000120-F06	0.823316	0.614639
751	KL1-D1-000120-G06	0.670541	0.583592
752	KL1-D1-000120-H06	0.653409	0.640571
753	KL1-D1-000120-A07	0.673782	0.540852
754	KL1-D1-000120-B07	0.893164	0.0170144
755	KL1-D1-000120-C07	0.702194	0.559746
756	KL1-D1-000120-D07	1.01653	0.759352
757	KL1-D1-000120-E07	0.209345	0.352946
758	KL1-D1-000120-F07	0.489636	0.383765
759	KL1-D1-000120-G07	0.670949	0.312032
760	KL1-D1-000120-H07	0.596258	0.448142
761	KL1-D1-000120-A08	1.01174	0.668838
762	KL1-D1-000120-B08	0.998799	0.536813
763	KL1-D1-000120-C08	0.96782	0.774335
764	KL1-D1-000120-D08	0.85253	0.700266
765	KL1-D1-000120-E08	1.08213	0.696131
766	KL1-D1-000120-F08	0.6873	0.568579
767	KL1-D1-000120-G08	0.683414	0.600743
768	KL1-D1-000120-H08	0.626195	0.575451
769	KL1-D1-000120-A09	0.575491	0.481683
770	KL1-D1-000120-B09	1.04012	0.702645
771	KL1-D1-000120-C09	0.602071	0.53448
772	KL1-D1-000120-D09	0.87169	0.742534
773	KL1-D1-000120-E09	0.983633	0.796941
774	KL1-D1-000120-F09	0.782615	0.514228
775	KL1-D1-000120-G09	0.851311	0.706409
776	KL1-D1-000120-H09	1.05346	0.781962
777	KL1-D1-000120-A10	0.845753	0.604415
778	KL1-D1-000120-B10	0.731559	0.533349
779	KL1-D1-000120-C10	0.690212	0.492622
780	KL1-D1-000120-D10	0.685091	0.659187
781	KL1-D1-000120-E10	0.69283	0.550042
782	KL1-D1-000120-F10	0.851246	0.64492
783	KL1-D1-000120-G10	0.858757	0.73066
784	KL1-D1-000120-H10	0.900307	0.641226
785	KL1-D1-000120-A11	0.785457	0.697542
786	KL1-D1-000120-B11	0.715818	0.513067
787	KL1-D1-000120-C11	0.873949	0.587261
788	KL1-D1-000120-D11	0.794842	0.83879
789	KL1-D1-000120-E11	0.76482	0.596445
790	KL1-D1-000120-F11	0.764253	0.517189
791	KL1-D1-000120-G11	1.49612	0.921058
792	KL1-D1-000120-H11	1.20986	0.791896
793	KL1-D1-000120-A12	0.810444	0.494384
794	KL1-D1-000120-B12	0.788455	0.599808
795	KL1-D1-000120-C12	0.742827	0.559983
796	KL1-D1-000120-D12	0.97674	0.716909
797	KL1-D1-000120-E12	0.863885	0.616577
798	KL1-D1-000120-F12	0.808846	0.626564
799	KL1-D1-000120-G12	1.29042	0.0834293
800	KL1-D1-000120-H12	0.908243	0.608043
801	KL1-D1-000121-A03	1.0163	0.969664
802	KL1-D1-000121-B03	0.839822	0.86431
803	KL1-D1-000121-C03	0.801463	0.723983
804	KL1-D1-000121-D03	0.852627	0.8074
805	KL1-D1-000121-E03	0.937857	0.922515
806	KL1-D1-000121-F03	1.03911	1.11321
807	KL1-D1-000121-G03	1.24247	1.13245
808	KL1-D1-000121-H03	0.826229	0.830059
809	KL1-D1-000121-A04	0.959268	0.824055
810	KL1-D1-000121-B04	1.01179	0.915948
811	KL1-D1-000121-C04	1.01424	1.03233
812	KL1-D1-000121-D04	0.855284	0.889672
813	KL1-D1-000121-E04	0.871792	0.814999
814	KL1-D1-000121-F04	0.902933	0.866061
815	KL1-D1-000121-G04	0.994256	1.0087
816	KL1-D1-000121-H04	0.824866	0.696058
817	KL1-D1-000121-A05	0.824682	0.88791
818	KL1-D1-000121-B05	1.02665	1.10901
819	KL1-D1-000121-C05	1.00804	0.855433
820	KL1-D1-000121-D05	0.834702	0.888049
821	KL1-D1-000121-E05	0.990926	0.944828
822	KL1-D1-000121-F05	0.823938	0.985257
823	KL1-D1-000121-G05	1.14257	1.14223
824	KL1-D1-000121-H05	0.691068	0.776855
825	KL1-D1-000121-A06	1.03184	0.944213
826	KL1-D1-000121-B06	1.0152	0.934897
827	KL1-D1-000121-C06	0.866065	0.837215
828	KL1-D1-000121-D06	0.963332	0.93558
829	KL1-D1-000121-E06	0.914304	0.899706
830	KL1-D1-000121-F06	1.09665	1.04292
831	KL1-D1-000121-G06	0.904223	0.950897
832	KL1-D1-000121-H06	1.05253	0.862058
833	KL1-D1-000121-A07	1.11487	0.665778
834	KL1-D1-000121-B07	0.922492	0.883025
835	KL1-D1-000121-C07	1.19655	1.0593
836	KL1-D1-000121-D07	0.941441	0.901344
837	KL1-D1-000121-E07	0.867954	0.914327
838	KL1-D1-000121-F07	1.16825	1.15529
839	KL1-D1-000121-G07	1.18652	0.982493
840	KL1-D1-000121-H07	0.869287	0.838428
841	KL1-D1-000121-A08	0.600746	0.712492
842	KL1-D1-000121-B08	3.04089	3.26169		HKC_001
843	KL1-D1-000121-C08	0.810082	0.814702
844	KL1-D1-000121-D08	1.0098	0.873921
845	KL1-D1-000121-E08	0.835631	0.899357
846	KL1-D1-000121-F08	1.3984	1.12776
847	KL1-D1-000121-G08	0.635797	0.657888
848	KL1-D1-000121-H08	0.823091	0.838541
849	KL1-D1-000121-A09	0.983149	1.02993
850	KL1-D1-000121-B09	1.03947	0.842305
851	KL1-D1-000121-C09	0.860243	0.86634
852	KL1-D1-000121-D09	1.06878	0.905312
853	KL1-D1-000121-E09	1.16663	0.779753
854	KL1-D1-000121-F09	0.874793	0.911888
855	KL1-D1-000121-G09	1.12667	0.973702
856	KL1-D1-000121-H09	0.850115	0.879896
857	KL1-D1-000121-A10	0.859093	0.765314
858	KL1-D1-000121-B10	0.783843	0.811114
859	KL1-D1-000121-C10	0.724973	0.688395
860	KL1-D1-000121-D10	0.673555	0.721277
861	KL1-D1-000121-E10	1.13456	0.825291
862	KL1-D1-000121-F10	0.883228	0.734496
863	KL1-D1-000121-G10	1.29494	1.18228
864	KL1-D1-000121-H10	1.1875	0.873656
865	KL1-D1-000121-A11	0.889928	0.910036
866	KL1-D1-000121-B11	0.925116	0.933073
867	KL1-D1-000121-C11	0.968002	1.18623
868	KL1-D1-000121-D11	0.942352	0.819083
869	KL1-D1-000121-E11	0.916599	0.907017
870	KL1-D1-000121-F11	0.928447	1.03535
871	KL1-D1-000121-G11	1.13851	1.06776
872	KL1-D1-000121-H11	0.976624	0.642989
873	KL1-D1-000121-A12	1.21813	0.942559
874	KL1-D1-000121-B12	0.972531	1.12218
875	KL1-D1-000121-C12	0.795433	0.728757
876	KL1-D1-000121-D12	1.0302	0.839742
877	KL1-D1-000121-E12	1.47896	1.27151
878	KL1-D1-000121-F12	1.13371	0.921299
879	KL1-D1-000121-G12	0.944495	0.875001
880	KL1-D1-000121-H12	0.922443	0.930543
881	KL1-D1-000122-A03	1.03248	0.939779
882	KL1-D1-000122-B03	10.1181	9.11521		HKC_002
883	KL1-D1-000122-C03	1.01308	0.549665
884	KL1-D1-000122-D03	1.79293	0.916529
885	KL1-D1-000122-E03	1.09654	1.48766
886	KL1-D1-000122-F03	1.36674	0.963795
887	KL1-D1-000122-G03	1.31462	0.92167
888	KL1-D1-000122-H03	0.968646	0.699243
889	KL1-D1-000122-A04	0.969808	0.937323
890	KL1-D1-000122-B04	1.3078	0.883419
891	KL1-D1-000122-C04	0.835985	1.0526
892	KL1-D1-000122-D04	1.45064	0.811099
893	KL1-D1-000122-E04	0.842413	0.388777
894	KL1-D1-000122-F04	1.09321	0.884327
895	KL1-D1-000122-G04	1.09479	0.859434
896	KL1-D1-000122-H04	1.56612	0.849723
897	KL1-D1-000122-A05	0.959105	1.19329
898	KL1-D1-000122-B05	1.09573	0.885501
899	KL1-D1-000122-C05	1.10758	0.797163
900	KL1-D1-000122-D05	1.21396	0.866045
901	KL1-D1-000122-E05	1.40619	0.508851
902	KL1-D1-000122-F05	1.15657	0.941848
903	KL1-D1-000122-G05	4.33662	9.58973		HKC_003
904	KL1-D1-000122-H05	1.44997	1.26324
905	KL1-D1-000122-A06	1.07199	1.00789
906	KL1-D1-000122-B06	1.15033	0.92492
907	KL1-D1-000122-C06	1.09314	0.997145
908	KL1-D1-000122-D06	0.972268	1.03197
909	KL1-D1-000122-E06	1.10729	0.872688
910	KL1-D1-000122-F06	1.10113	0.934231
911	KL1-D1-000122-G06	1.20621	1.12606
912	KL1-D1-000122-H06	1.19002	0.898369
913	KL1-D1-000122-A07	1.10628	0.970492
914	KL1-D1-000122-B07	1.31287	0.890703
915	KL1-D1-000122-C07	2.02804	1.0413
916	KL1-D1-000122-D07	1.20719	0.74501
917	KL1-D1-000122-E07	1.32685	0.865301
918	KL1-D1-000122-F07	4.96683	0.655501
919	KL1-D1-000122-G07	1.13968	1.28994
920	KL1-D1-000122-H07	1.06296	0.844299
921	KL1-D1-000122-A08	1.0043	1.05563
922	KL1-D1-000122-B08	1.40313	0.988908
923	KL1-D1-000122-C08	1.24429	1.08565
924	KL1-D1-000122-D08	1.17647	0.902283
925	KL1-D1-000122-E08	1.21382	0.795999
926	KL1-D1-000122-F08	1.05176	0.706886
927	KL1-D1-000122-G08	1.14294	0.793075
928	KL1-D1-000122-H08	1.00062	0.893928
929	KL1-D1-000122-A09	0.919603	1.18819
930	KL1-D1-000122-B09	1.27047	0.920393
931	KL1-D1-000122-C09	1.25399	0.842567
932	KL1-D1-000122-D09	1.41225	0.728078
933	KL1-D1-000122-E09	1.07439	0.802212
934	KL1-D1-000122-F09	1.19015	0.882372
935	KL1-D1-000122-G09	0.918532	0.54841
936	KL1-D1-000122-H09	1.01968	0.792545
937	KL1-D1-000122-A10	1.30883	0.855792
938	KL1-D1-000122-B10	1.2877	1.08318
939	KL1-D1-000122-C10	1.18713	1.07225
940	KL1-D1-000122-D10	1.31497	0.946178
941	KL1-D1-000122-E10	1.12554	0.984185
942	KL1-D1-000122-F10	1.19868	0.310476
943	KL1-D1-000122-G10	1.96739	1.08942
944	KL1-D1-000122-H10	1.01145	0.854275
945	KL1-D1-000122-A11	1.1533	1.01618
946	KL1-D1-000122-B11	1.7717	1.07807
947	KL1-D1-000122-C11	1.0596	1.03483
948	KL1-D1-000122-D11	1.37388	0.972988
949	KL1-D1-000122-E11	1.20537	0.944658
950	KL1-D1-000122-F11	1.1724	0.985489
951	KL1-D1-000122-G11	0.920237	0.71945
952	KL1-D1-000122-H11	0.679337	0.589216
953	KL1-D1-000122-A12	0.973856	1.02568
954	KL1-D1-000122-B12	1.15214	0.929347
955	KL1-D1-000122-C12	0.874231	1.0089
956	KL1-D1-000122-D12	1.21016	0.990797
957	KL1-D1-000122-E12	1.29997	1.25543
958	KL1-D1-000122-F12	1.29037	1.00224
959	KL1-D1-000122-G12	1.25404	1.02901
960	KL1-D1-000122-H12	0.970844	1.11954
961	KL1-D1-000123-A03	0.780774	1.09221
962	KL1-D1-000123-B03	0.992072	1.11993
963	KL1-D1-000123-C03	1.02288	0.923251
964	KL1-D1-000123-D03	0.750954	0.808289
965	KL1-D1-000123-E03	1.02413	0.999913
966	KL1-D1-000123-F03	1.02343	0.95916
967	KL1-D1-000123-G03	0.79542	0.915691
968	KL1-D1-000123-H03	0.883806	1.08212
969	KL1-D1-000123-A04	0.876258	1.05842
970	KL1-D1-000123-B04	0.937222	1.10201
971	KL1-D1-000123-C04	1.1711	1.10546
972	KL1-D1-000123-D04	1.36248	0.710226
973	KL1-D1-000123-E04	0.928711	0.945178
974	KL1-D1-000123-F04	0.744676	0.878132
975	KL1-D1-000123-G04	0.902558	0.872479
976	KL1-D1-000123-H04	0.936568	1.17789
977	KL1-D1-000123-A05	1.01827	1.21329
978	KL1-D1-000123-B05	1.40955	1.31474
979	KL1-D1-000123-C05	1.0989	1.1384
980	KL1-D1-000123-D05	0.89135	0.906883
981	KL1-D1-000123-E05	1.40614	1.12853
982	KL1-D1-000123-F05	1.09265	0.814552
983	KL1-D1-000123-G05	1.6961	1.099
984	KL1-D1-000123-H05	1.0033	0.867035
985	KL1-D1-000123-A06	0.784728	1.0942
986	KL1-D1-000123-B06	0.916817	1.11483
987	KL1-D1-000123-C06	0.832889	0.979018
988	KL1-D1-000123-D06	1.0024	0.855713
989	KL1-D1-000123-E06	1.79789	0.71818
990	KL1-D1-000123-F06	1.0821	1.06172
991	KL1-D1-000123-G06	1.36868	0.836945
992	KL1-D1-000123-H06	2.01467	2.1848
993	KL1-D1-000123-A07	0.722684	0.991849
994	KL1-D1-000123-B07	1.4513	1.11771
995	KL1-D1-000123-C07	1.06137	1.07904
996	KL1-D1-000123-D07	1.02223	1.0454
997	KL1-D1-000123-E07	1.04453	0.986356
998	KL1-D1-000123-F07	1.10001	0.874674
999	KL1-D1-000123-G07	1.05776	0.994408
1000	KL1-D1-000123-H07	0.853566	0.888805
1001	KL1-D1-000123-A08	1.07725	1.16141
1002	KL1-D1-000123-B08	1.45745	1.27459
1003	KL1-D1-000123-C08	1.12274	1.20175
1004	KL1-D1-000123-D08	0.641699	0.759709
1005	KL1-D1-000123-E08	1.02677	1.01595
1006	KL1-D1-000123-F08	0.966692	0.952024
1007	KL1-D1-000123-G08	0.971969	0.995534
1008	KL1-D1-000123-H08	1.10823	1.21252
1009	KL1-D1-000123-A09	0.715648	0.657634
1010	KL1-D1-000123-B09	1.27748	0.985113
1011	KL1-D1-000123-C09	1.52296	1.10059
1012	KL1-D1-000123-D09	0.83322	0.998734
1013	KL1-D1-000123-E09	1.27837	1.15705
1014	KL1-D1-000123-F09	0.873691	0.963435
1015	KL1-D1-000123-G09	1.06109	0.891264
1016	KL1-D1-000123-H09	0.615627	0.775676
1017	KL1-D1-000123-A10	3.62247	1.34473
1018	KL1-D1-000123-B10	1.15757	1.11754
1019	KL1-D1-000123-C10	1.00826	1.12139
1020	KL1-D1-000123-D10	0.88654	1.02347
1021	KL1-D1-000123-E10	0.863918	1.20364
1022	KL1-D1-000123-F10	0.972439	1.01064
1023	KL1-D1-000123-G10	0.687677	1.11318
1024	KL1-D1-000123-H10	1.23327	2.10778
1025	KL1-D1-000123-A11	0.712699	0.749172
1026	KL1-D1-000123-B11	0.751025	1.11961
1027	KL1-D1-000123-C11	0.953	1.01474
1028	KL1-D1-000123-D11	1.37813	1.18854
1029	KL1-D1-000123-E11	0.919251	0.987953
1030	KL1-D1-000123-F11	0.832889	0.996619
1031	KL1-D1-000123-G11	0.794922	0.826482
1032	KL1-D1-000123-H11	0.78565	0.984673
1033	KL1-D1-000123-A12	0.6468	0.940061
1034	KL1-D1-000123-B12	0.652348	0.85912
1035	KL1-D1-000123-C12	0.79782	0.993994
1036	KL1-D1-000123-D12	1.00289	1.05253
1037	KL1-D1-000123-E12	0.797866	0.990336
1038	KL1-D1-000123-F12	0.713289	0.883952
1039	KL1-D1-000123-G12	0.601909	0.874096
1040	KL1-D1-000123-H12	0.469161	0.867811
1041	KL1-D1-000124-A03	0.892247	1.03327
1042	KL1-D1-000124-B03	1.0159	0.895262
1043	KL1-D1-000124-C03	1.12608	1.04147
1044	KL1-D1-000124-D03	0.529351	0.260382
1045	KL1-D1-000124-E03	1.03487	0.823794
1046	KL1-D1-000124-F03	1.01551	0.781108
1047	KL1-D1-000124-G03	1.12962	0.983501
1048	KL1-D1-000124-H03	1.07006	1.03602
1049	KL1-D1-000124-A04	1.0953	0.930573
1050	KL1-D1-000124-B04	0.802584	0.891011
1051	KL1-D1-000124-C04	1.20161	1.493
1052	KL1-D1-000124-D04	1.03863	0.964036
1053	KL1-D1-000124-E04	1.42325	1.06381
1054	KL1-D1-000124-F04	1.122	0.976222
1055	KL1-D1-000124-G04	1.22333	1.0472
1056	KL1-D1-000124-H04	0.886226	0.910021
1057	KL1-D1-000124-A05	0.96401	0.78748
1058	KL1-D1-000124-B05	1.10172	0.893908
1059	KL1-D1-000124-C05	2.13178	0.61168
1060	KL1-D1-000124-D05	1.03349	0.758516
1061	KL1-D1-000124-E05	1.333	1.08246
1062	KL1-D1-000124-F05	1.25191	1.03211
1063	KL1-D1-000124-G05	1.45392	0.986745
1064	KL1-D1-000124-H05	0.879039	0.739958
1065	KL1-D1-000124-A06	1.17034	0.944654
1066	KL1-D1-000124-B06	1.42969	0.726892
1067	KL1-D1-000124-C06	0.990955	0.981959
1068	KL1-D1-000124-D06	1.20882	0.910667
1069	KL1-D1-000124-E06	1.08544	0.874188
1070	KL1-D1-000124-F06	1.20848	1.0227
1071	KL1-D1-000124-G06	1.35315	0.851724
1072	KL1-D1-000124-H06	0.772477	0.732212
1073	KL1-D1-000124-A07	0.983073	0.828149
1074	KL1-D1-000124-B07	1.45038	0.706929
1075	KL1-D1-000124-C07	1.34974	0.91591
1076	KL1-D1-000124-D07	1.32854	0.906032
1077	KL1-D1-000124-E07	1.38088	0.793773
1078	KL1-D1-000124-F07	1.3327	0.910706
1079	KL1-D1-000124-G07	1.20152	0.86663
1080	KL1-D1-000124-H07	1.09613	0.843712
1081	KL1-D1-000124-A08	1.40093	0.900277
1082	KL1-D1-000124-B08	0.869419	1.01096
1083	KL1-D1-000124-C08	1.27755	0.823498
1084	KL1-D1-000124-D08	1.26703	0.783433
1085	KL1-D1-000124-E08	1.07332	1.0761
1086	KL1-D1-000124-F08	1.20351	0.980805
1087	KL1-D1-000124-G08	1.13346	0.860569
1088	KL1-D1-000124-H08	1.22033	0.96385
1089	KL1-D1-000124-A09	1.63351	1.1666
1090	KL1-D1-000124-B09	1.43572	0.906134
1091	KL1-D1-000124-C09	1.63937	0.896258
1092	KL1-D1-000124-D09	1.33912	0.633184
1093	KL1-D1-000124-E09	1.24886	0.777707
1094	KL1-D1-000124-F09	1.6737	1.04466
1095	KL1-D1-000124-G09	1.43204	0.882373
1096	KL1-D1-000124-H09	0.782924	0.775074
1097	KL1-D1-000124-A10	0.809944	0.827022
1098	KL1-D1-000124-B10	1.66458	0.87782
1099	KL1-D1-000124-C10	1.08422	0.610031
1100	KL1-D1-000124-D10	1.61732	0.972667
1101	KL1-D1-000124-E10	1.13332	0.797169
1102	KL1-D1-000124-F10	1.46138	1.05281
1103	KL1-D1-000124-G10	1.49066	0.874256
1104	KL1-D1-000124-H10	0.869074	0.834365
1105	KL1-D1-000124-A11	0.786847	0.76127
1106	KL1-D1-000124-B11	1.80225	0.984546
1107	KL1-D1-000124-C11	1.12753	0.941478
1108	KL1-D1-000124-D11	1.3533	1.04964
1109	KL1-D1-000124-E11	1.16624	0.914785
1110	KL1-D1-000124-F11	1.26055	1.05689
1111	KL1-D1-000124-G11	2.0191	1.052
1112	KL1-D1-000124-H11	1.00982	0.807702
1113	KL1-D1-000124-A12	1.27259	1.35548
1114	KL1-D1-000124-B12	2.18753	1.26635
1115	KL1-D1-000124-C12	1.08874	0.834806
1116	KL1-D1-000124-D12	0.969239	0.964942
1117	KL1-D1-000124-E12	1.37852	1.10257
1118	KL1-D1-000124-F12	1.47449	1.21645
1119	KL1-D1-000124-G12	1.43607	1.12439
1120	KL1-D1-000124-H12	1.54903	1.23994
1121	KL1-D1-000125-A03	0.9649	0.912797
1122	KL1-D1-000125-B03	0.826425	0.809917
1123	KL1-D1-000125-C03	1.07785	0.98721
1124	KL1-D1-000125-D03	1.59886	1.39647
1125	KL1-D1-000125-E03	1.5456	1.41673
1126	KL1-D1-000125-F03	1.03442	1.22787
1127	KL1-D1-000125-G03	1.2034	0.926916
1128	KL1-D1-000125-H03	1.17976	0.974624
1129	KL1-D1-000125-A04	1.2188	0.776947
1130	KL1-D1-000125-B04	1.06245	1.33982
1131	KL1-D1-000125-C04	1.2094	1.00707
1132	KL1-D1-000125-D04	1.40144	1.04575
1133	KL1-D1-000125-E04	1.63545	1.24423
1134	KL1-D1-000125-F04	0.977336	0.916575
1135	KL1-D1-000125-G04	1.1013	0.818068
1136	KL1-D1-000125-H04	0.953961	0.901732
1137	KL1-D1-000125-A05	1.59275	1.40519
1138	KL1-D1-000125-B05	1.39108	1.06243
1139	KL1-D1-000125-C05	1.27815	0.912415
1140	KL1-D1-000125-D05	0.993025	0.724515
1141	KL1-D1-000125-E05	1.17302	1.03742
1142	KL1-D1-000125-F05	1.45207	0.956543
1143	KL1-D1-000125-G05	1.00589	1.12252
1144	KL1-D1-000125-H05	1.52663	1.34196
1145	KL1-D1-000125-A06	1.08534	1.21375
1146	KL1-D1-000125-B06	1.55656	1.00508
1147	KL1-D1-000125-C06	1.36523	1.10085
1148	KL1-D1-000125-D06	1.58866	1.35215
1149	KL1-D1-000125-E06	1.65184	1.24344
1150	KL1-D1-000125-F06	1.62088	0.969647
1151	KL1-D1-000125-G06	1.38408	1.06673
1152	KL1-D1-000125-H06	1.18842	0.837218
1153	KL1-D1-000125-A07	1.42964	1.20676
1154	KL1-D1-000125-B07	2.17585	1.45791
1155	KL1-D1-000125-C07	1.53718	0.892425
1156	KL1-D1-000125-D07	1.1296	1.24446
1157	KL1-D1-000125-E07	1.45143	0.92593
1158	KL1-D1-000125-F07	2.78792	2.25584
1159	KL1-D1-000125-G07	2.12272	1.32791
1160	KL1-D1-000125-H07	1.89569	1.15693
1161	KL1-D1-000125-A08	2.17698	0.987751
1162	KL1-D1-000125-B08	1.51833	1.10387
1163	KL1-D1-000125-C08	1.26567	0.955115
1164	KL1-D1-000125-D08	1.22536	0.96679
1165	KL1-D1-000125-E08	1.16838	0.999158
1166	KL1-D1-000125-F08	1.37852	0.999289
1167	KL1-D1-000125-G08	1.01605	0.97347
1168	KL1-D1-000125-H08	1.22392	1.02063
1169	KL1-D1-000125-A09	1.45598	1.28877
1170	KL1-D1-000125-B09	1.32161	0.956124
1171	KL1-D1-000125-C09	1.44528	1.15573
1172	KL1-D1-000125-D09	1.5407	1.11388
1173	KL1-D1-000125-E09	1.2961	0.907645
1174	KL1-D1-000125-F09	2.04982	1.40002
1175	KL1-D1-000125-G09	1.28607	0.839218
1176	KL1-D1-000125-H09	1.54771	0.917511
1177	KL1-D1-000125-A10	1.38909	1.18909
1178	KL1-D1-000125-B10	1.82373	1.36501
1179	KL1-D1-000125-C10	1.40407	0.852207
1180	KL1-D1-000125-D10	1.16155	0.865605
1181	KL1-D1-000125-E10	1.54771	1.2273
1182	KL1-D1-000125-F10	1.62925	1.06472
1183	KL1-D1-000125-G10	1.24206	0.993802
1184	KL1-D1-000125-H10	1.23052	1.16736
1185	KL1-D1-000125-A11	1.41323	1.34366
1186	KL1-D1-000125-B11	1.39156	0.881764
1187	KL1-D1-000125-C11	1.52641	1.09782
1188	KL1-D1-000125-D11	1.38973	1.09039
1189	KL1-D1-000125-E11	1.45866	1.14823
1190	KL1-D1-000125-F11	1.17586	1.23012
1191	KL1-D1-000125-G11	1.32558	1.04891
1192	KL1-D1-000125-H11	1.24566	1.03498
1193	KL1-D1-000125-A12	0.939144	0.77956
1194	KL1-D1-000125-B12	1.71713	1.38067
1195	KL1-D1-000125-C12	1.37689	1.21601
1196	KL1-D1-000125-D12	1.26492	0.904968
1197	KL1-D1-000125-E12	1.24287	1.07655
1198	KL1-D1-000125-F12	1.93055	1.67641
1199	KL1-D1-000125-G12	1.20197	1.0761
1200	KL1-D1-000125-H12	1.10893	0.952801
1201	KL1-D1-000126-A03	1.02754	0.967066
1202	KL1-D1-000126-B03	1.35146	0.865266
1203	KL1-D1-000126-C03	0.949541	0.672424
1204	KL1-D1-000126-D03	1.13062	0.957763
1205	KL1-D1-000126-E03	1.07417	0.929588
1206	KL1-D1-000126-F03	0.913735	0.847768
1207	KL1-D1-000126-G03	1.09601	0.7475
1208	KL1-D1-000126-H03	0.8713	0.650345
1209	KL1-D1-000126-A04	1.49179	1.21068
1210	KL1-D1-000126-B04	1.11624	1.03255
1211	KL1-D1-000126-C04	1.21182	1.01827
1212	KL1-D1-000126-D04	1.04404	0.844268
1213	KL1-D1-000126-E04	1.09341	0.796342
1214	KL1-D1-000126-F04	1.71631	1.01239
1215	KL1-D1-000126-G04	0.98053	0.764176
1216	KL1-D1-000126-H04	0.957005	0.811488
1217	KL1-D1-000126-A05	1.05564	0.885942
1218	KL1-D1-000126-B05	1.14852	0.956043
1219	KL1-D1-000126-C05	1.16894	0.649895
1220	KL1-D1-000126-D05	1.96979	1.2154
1221	KL1-D1-000126-E05	1.16421	0.785314
1222	KL1-D1-000126-F05	1.41131	1.3277
1223	KL1-D1-000126-G05	1.06663	0.770633
1224	KL1-D1-000126-H05	1.15885	0.952088
1225	KL1-D1-000126-A06	1.38741	1.12912
1226	KL1-D1-000126-B06	1.2985	1.00052
1227	KL1-D1-000126-C06	1.2957	1.15385
1228	KL1-D1-000126-D06	1.09114	0.961884
1229	KL1-D1-000126-E06	1.14008	0.931924
1230	KL1-D1-000126-F06	1.18842	0.806096
1231	KL1-D1-000126-G06	1.65966	1.20807
1232	KL1-D1-000126-H06	0.867735	0.746942
1233	KL1-D1-000126-A07	1.06838	0.932042
1234	KL1-D1-000126-B07	1.35039	1.02044
1235	KL1-D1-000126-C07	1.68003	2.05729
1236	KL1-D1-000126-D07	1.37959	0.902684
1237	KL1-D1-000126-E07	1.42766	0.91236
1238	KL1-D1-000126-F07	1.40761	0.498341
1239	KL1-D1-000126-G07	2.07875	1.15177
1240	KL1-D1-000126-H07	0.932078	0.740826
1241	KL1-D1-000126-A08	1.3527	1.08925
1242	KL1-D1-000126-B08	1.56849	0.903441
1243	KL1-D1-000126-C08	1.44561	1.28
1244	KL1-D1-000126-D08	1.70013	0.669522
1245	KL1-D1-000126-E08	1.40975	0.834462
1246	KL1-D1-000126-F08	1.53645	1.14524
1247	KL1-D1-000126-G08	1.40957	0.914923
1248	KL1-D1-000126-H08	1.23163	0.946589
1249	KL1-D1-000126-A09	1.34831	0.576219
1250	KL1-D1-000126-B09	1.39142	1.21149
1251	KL1-D1-000126-C09	1.39775	0.939923
1252	KL1-D1-000126-D09	1.21619	0.927808
1253	KL1-D1-000126-E09	1.12552	0.837788
1254	KL1-D1-000126-F09	1.38131	0.952583
1255	KL1-D1-000126-G09	1.46024	0.900216
1256	KL1-D1-000126-H09	1.25838	0.857861
1257	KL1-D1-000126-A10	1.03704	0.991128
1258	KL1-D1-000126-B10	1.18265	1.31937
1259	KL1-D1-000126-C10	1.1813	1.0321
1260	KL1-D1-000126-D10	1.20814	0.921321
1261	KL1-D1-000126-E10	1.71866	1.2578
1262	KL1-D1-000126-F10	3.34849	1.00695
1263	KL1-D1-000126-G10	1.35659	1.11396
1264	KL1-D1-000126-H10	1.44586	0.973551
1265	KL1-D1-000126-A11	1.44703	1.00666
1266	KL1-D1-000126-B11	1.39229	1.28966
1267	KL1-D1-000126-C11	1.29411	0.892204
1268	KL1-D1-000126-D11	0.938203	0.677406
1269	KL1-D1-000126-E11	1.34008	0.693135
1270	KL1-D1-000126-F11	1.34607	0.829584
1271	KL1-D1-000126-G11	1.25419	0.884214
1272	KL1-D1-000126-H11	1.14347	0.711074
1273	KL1-D1-000126-A12	0.660675	0.755422
1274	KL1-D1-000126-B12	1.58135	1.22468
1275	KL1-D1-000126-C12	0.836899	0.833706
1276	KL1-D1-000126-D12	1.3756	0.742279
1277	KL1-D1-000126-E12	1.29164	0.94788
1278	KL1-D1-000126-F12	1.20871	0.924878
1279	KL1-D1-000126-G12	1.00586	0.838035
1280	KL1-D1-000126-H12	0.850293	0.599758
1281	KL1-D1-000127-A03	1.40306	1.06176
1282	KL1-D1-000127-B03	1.26115	1.00108
1283	KL1-D1-000127-C03	1.38816	1.07039
1284	KL1-D1-000127-D03	1.14376	0.733379
1285	KL1-D1-000127-E03	0.898441	0.617802
1286	KL1-D1-000127-F03	1.27583	1.02301
1287	KL1-D1-000127-G03	1.06873	0.693611
1288	KL1-D1-000127-H03	0.833861	0.665607
1289	KL1-D1-000127-A04	1.65762	1.10892
1290	KL1-D1-000127-B04	1.51451	0.444753
1291	KL1-D1-000127-C04	0.978159	0.640923
1292	KL1-D1-000127-D04	1.16547	0.672038
1293	KL1-D1-000127-E04	1.35914	0.843645
1294	KL1-D1-000127-F04	1.33175	0.87664
1295	KL1-D1-000127-G04	0.930559	0.393733
1296	KL1-D1-000127-H04	1.0107	0.680942
1297	KL1-D1-000127-A05	1.2521	0.754735
1298	KL1-D1-000127-B05	1.0318	0.660031
1299	KL1-D1-000127-C05	1.34957	0.76791
1300	KL1-D1-000127-D05	0.943914	0.765922
1301	KL1-D1-000127-E05	1.1448	0.817121
1302	KL1-D1-000127-F05	1.20444	0.525732
1303	KL1-D1-000127-G05	1.12559	0.756949
1304	KL1-D1-000127-H05	0.952774	0.762698
1305	KL1-D1-000127-A06	1.35557	0.695359
1306	KL1-D1-000127-B06	1.20831	0.736494
1307	KL1-D1-000127-C06	1.28916	0.884259
1308	KL1-D1-000127-D06	1.0021	0.774938
1309	KL1-D1-000127-E06	0.89272	0.654455
1310	KL1-D1-000127-F06	1.33385	0.792392
1311	KL1-D1-000127-G06	1.43856	0.764824
1312	KL1-D1-000127-H06	1.13604	0.672596
1313	KL1-D1-000127-A07	1.46721	0.946332
1314	KL1-D1-000127-B07	1.12285	0.68394
1315	KL1-D1-000127-C07	0.931008	0.620357
1316	KL1-D1-000127-D07	3.14257	1.8198
1317	KL1-D1-000127-E07	1.36549	0.729634
1318	KL1-D1-000127-F07	1.58325	0.606422
1319	KL1-D1-000127-G07	1.38971	0.859168
1320	KL1-D1-000127-H07	1.21432	0.549836
1321	KL1-D1-000127-A08	1.05638	0.49124
1322	KL1-D1-000127-B08	1.20465	0.752762
1323	KL1-D1-000127-C08	1.07793	0.685368
1324	KL1-D1-000127-D08	0.976668	0.587325
1325	KL1-D1-000127-E08	1.87094	1.24203
1326	KL1-D1-000127-F08	1.2595	0.811461
1327	KL1-D1-000127-G08	1.42189	0.815845
1328	KL1-D1-000127-H08	1.19337	0.864128
1329	KL1-D1-000127-A09	1.42033	1.1302
1330	KL1-D1-000127-B09	1.28562	0.702861
1331	KL1-D1-000127-C09	1.25175	0.781984
1332	KL1-D1-000127-D09	1.44512	0.792675
1333	KL1-D1-000127-E09	1.49551	0.879228
1334	KL1-D1-000127-F09	1.77399	0.828402
1335	KL1-D1-000127-G09	1.42806	0.978019
1336	KL1-D1-000127-H09	0.787756	0.666837
1337	KL1-D1-000127-A10	1.61242	0.772151
1338	KL1-D1-000127-B10	1.26828	0.842434
1339	KL1-D1-000127-C10	1.31172	0.843326
1340	KL1-D1-000127-D10	1.46701	1.0708
1341	KL1-D1-000127-E10	1.19388	0.997555
1342	KL1-D1-000127-F10	1.91555	1.06781
1343	KL1-D1-000127-G10	1.29791	0.924822
1344	KL1-D1-000127-H10	1.2731	0.934003
1345	KL1-D1-000127-A11	0.901274	0.857187
1346	KL1-D1-000127-B11	1.65309	0.778922
1347	KL1-D1-000127-C11	1.39246	0.872374
1348	KL1-D1-000127-D11	1.43543	1.04276
1349	KL1-D1-000127-E11	1.37537	0.826817
1350	KL1-D1-000127-F11	1.97092	0.918855
1351	KL1-D1-000127-G11	0.918979	0.799037
1352	KL1-D1-000127-H11	1.23983	1.00386
1353	KL1-D1-000127-A12	1.29791	1.03316
1354	KL1-D1-000127-B12	1.54922	0.897635
1355	KL1-D1-000127-C12	1.21664	0.832337
1356	KL1-D1-000127-D12	1.38164	0.877409
1357	KL1-D1-000127-E12	1.45335	0.905704
1358	KL1-D1-000127-F12	1.43293	0.943684
1359	KL1-D1-000127-G12	1.35399	1.0412
1360	KL1-D1-000127-H12	1.85699	1.15491
1361	KL1-D1-000128-A03	1.0932	0.729131
1362	KL1-D1-000128-B03	1.31013	0.438475
1363	KL1-D1-000128-C03	0.866491	0.626327
1364	KL1-D1-000128-D03	1.78519	0.782775
1365	KL1-D1-000128-E03	1.38652	0.740131
1366	KL1-D1-000128-F03	1.16422	0.807657
1367	KL1-D1-000128-G03	1.80178	0.957103
1368	KL1-D1-000128-H03	1.01946	0.782009
1369	KL1-D1-000128-A04	1.17582	0.96011
1370	KL1-D1-000128-B04	1.16536	0.816336
1371	KL1-D1-000128-C04	1.5793	0.877012
1372	KL1-D1-000128-D04	1.28636	0.80565
1373	KL1-D1-000128-E04	1.32981	0.807234
1374	KL1-D1-000128-F04	1.02369	0.710376
1375	KL1-D1-000128-G04	1.49829	1.02197
1376	KL1-D1-000128-H04	1.09763	0.870278
1377	KL1-D1-000128-A05	1.55885	1.00317
1378	KL1-D1-000128-B05	1.24336	0.757676
1379	KL1-D1-000128-C05	0.792755	0.619413
1380	KL1-D1-000128-D05	1.34083	0.875794
1381	KL1-D1-000128-E05	1.26575	0.889142
1382	KL1-D1-000128-F05	1.30535	0.9364
1383	KL1-D1-000128-G05	1.35956	0.843739
1384	KL1-D1-000128-H05	1.32241	0.960102
1385	KL1-D1-000128-A06	1.13371	0.851289
1386	KL1-D1-000128-B06	1.05603	0.615283
1387	KL1-D1-000128-C06	1.62039	0.83042
1388	KL1-D1-000128-D06	0.944524	0.763555
1389	KL1-D1-000128-E06	1.21538	0.683864
1390	KL1-D1-000128-F06	1.82808	0.919173
1391	KL1-D1-000128-G06	1.01603	0.785037
1392	KL1-D1-000128-H06	1.067	0.816832
1393	KL1-D1-000128-A07	1.32469	0.784317
1394	KL1-D1-000128-B07	1.66608	1.04408
1395	KL1-D1-000128-C07	1.16263	0.71486
1396	KL1-D1-000128-D07	1.59764	0.96707
1397	KL1-D1-000128-E07	1.84918	0.785563
1398	KL1-D1-000128-F07	1.50883	0.946776
1399	KL1-D1-000128-G07	1.21378	0.800974
1400	KL1-D1-000128-H07	1.17889	0.91296
1401	KL1-D1-000128-A08	1.32773	0.969248
1402	KL1-D1-000128-B08	1.31818	0.91892
1403	KL1-D1-000128-C08	1.05705	0.806389
1404	KL1-D1-000128-D08	1.419	0.839763
1405	KL1-D1-000128-E08	1.43582	1.00146
1406	KL1-D1-000128-F08	1.46727	0.75503
1407	KL1-D1-000128-G08	1.15386	0.801041
1408	KL1-D1-000128-H08	0.980154	0.734985
1409	KL1-D1-000128-A09	1.24363	0.777855
1410	KL1-D1-000128-B09	1.17618	0.63729
1411	KL1-D1-000128-C09	1.02415	0.646156
1412	KL1-D1-000128-D09	1.55239	1.28577
1413	KL1-D1-000128-E09	1.283	0.745692
1414	KL1-D1-000128-F09	1.35057	0.824706
1415	KL1-D1-000128-G09	1.41357	0.906051
1416	KL1-D1-000128-H09	1.20461	0.658748
1417	KL1-D1-000128-A10	1.07597	0.951524
1418	KL1-D1-000128-B10	1.35268	0.868282
1419	KL1-D1-000128-C10	1.15995	0.832995
1420	KL1-D1-000128-D10	1.31573	0.771882
1421	KL1-D1-000128-E10	0.987584	0.624731
1422	KL1-D1-000128-F10	1.155	0.816628
1423	KL1-D1-000128-G10	1.07663	0.60869
1424	KL1-D1-000128-H10	0.864428	0.699191
1425	KL1-D1-000128-A11	0.98791	0.967131
1426	KL1-D1-000128-B11	1.17549	0.852516
1427	KL1-D1-000128-C11	1.25129	0.937096
1428	KL1-D1-000128-D11	0.926607	0.735829
1429	KL1-D1-000128-E11	1.23347	1.05874
1430	KL1-D1-000128-F11	1.10072	0.814267
1431	KL1-D1-000128-G11	1.03832	0.804436
1432	KL1-D1-000128-H11	1.24605	0.771243
1433	KL1-D1-000128-A12	0.953092	0.818079
1434	KL1-D1-000128-B12	1.03588	0.78691
1435	KL1-D1-000128-C12	1.25187	0.806381
1436	KL1-D1-000128-D12	1.20208	0.923453
1437	KL1-D1-000128-E12	1.12961	0.902182
1438	KL1-D1-000128-F12	1.04456	0.845476
1439	KL1-D1-000128-G12	0.882615	0.819626
1440	KL1-D1-000128-H12	1.42394	0.798986
1441	KL1-D1-000129-A03	0.904027	1.29984
1442	KL1-D1-000129-B03	0.828254	1.36891
1443	KL1-D1-000129-C03	0.245417	0.269258
1444	KL1-D1-000129-D03	1.09762	0.703397
1445	KL1-D1-000129-E03	0.915697	0.599365
1446	KL1-D1-000129-F03	1.14207	0.818202
1447	KL1-D1-000129-G03	1.14284	1.38405
1448	KL1-D1-000129-H03	0.711256	0.79158
1449	KL1-D1-000129-A04	1.07948	0.799435
1450	KL1-D1-000129-B04	0.952068	0.7552
1451	KL1-D1-000129-C04	1.11935	0.715926
1452	KL1-D1-000129-D04	0.834815	0.698537
1453	KL1-D1-000129-E04	1.1445	0.72843
1454	KL1-D1-000129-F04	1.00591	0.891103
1455	KL1-D1-000129-G04	0.539223	1.41396
1456	KL1-D1-000129-H04	0.533309	1.06662
1457	KL1-D1-000129-A05	1.02866	0.55858
1458	KL1-D1-000129-B05	1.17613	0.833651
1459	KL1-D1-000129-C05	0.790151	0.583043
1460	KL1-D1-000129-D05	1.03692	0.724297
1461	KL1-D1-000129-E05	1.06644	0.658145
1462	KL1-D1-000129-F05	1.02258	0.996116
1463	KL1-D1-000129-G05	1.38428	2.90462
1464	KL1-D1-000129-H05	0.579748	0.490515
1465	KL1-D1-000129-A06	0.753943	0.753154
1466	KL1-D1-000129-B06	1.45582	1.54071
1467	KL1-D1-000129-C06	1.06377	0.627799
1468	KL1-D1-000129-D06	1.04206	0.72396
1469	KL1-D1-000129-E06	1.05983	0.738462
1470	KL1-D1-000129-F06	0.994807	0.890379
1471	KL1-D1-000129-G06	0.979138	1.24555
1472	KL1-D1-000129-H06	1.15556	1.35385
1473	KL1-D1-000129-A07	2.93672	2.07473
1474	KL1-D1-000129-B07	0.869592	1.14033
1475	KL1-D1-000129-C07	1.11146	0.740973
1476	KL1-D1-000129-D07	0.364535	0.874884
1477	KL1-D1-000129-E07	1.25819	0.862757
1478	KL1-D1-000129-F07	1.13382	0.871385
1479	KL1-D1-000129-G07	0.882156	0.798584
1480	KL1-D1-000129-H07	1.11935	0.613651
1481	KL1-D1-000129-A08	1.07463	0.744773
1482	KL1-D1-000129-B08	1.0053	0.887262
1483	KL1-D1-000129-C08	5.11883	4.84103		HKC_004
1484	KL1-D1-000129-D08	1.08907	1.69993
1485	KL1-D1-000129-E08	1.10534	0.651965
1486	KL1-D1-000129-F08	0.572136	1.90935
1487	KL1-D1-000129-G08	0.800434	0.845258
1488	KL1-D1-000129-H08	1.12695	1.24278
1489	KL1-D1-000129-A09	0.841535	1.45417
1490	KL1-D1-000129-B09	0.717377	0.212681
1491	KL1-D1-000129-C09	1.03782	0.555632
1492	KL1-D1-000129-D09	1.01653	0.785549
1493	KL1-D1-000129-E09	0.937384	0.583043
1494	KL1-D1-000129-F09	0.902279	1.51583
1495	KL1-D1-000129-G09	0.933098	1.16406
1496	KL1-D1-000129-H09	1.7721	1.14656
1497	KL1-D1-000129-A10	1.19605	1.66262
1498	KL1-D1-000129-B10	1.25427	0.871385
1499	KL1-D1-000129-C10	1.31149	0.607429
1500	KL1-D1-000129-D10	1.03945	0.546132
1501	KL1-D1-000129-E10	1.07316	0.546132
1502	KL1-D1-000129-F10	1.28662	1.2252
1503	KL1-D1-000129-G10	0.892812	0.425149
1504	KL1-D1-000129-H10	0.748574	0.557559
1505	KL1-D1-000129-A11	1.02811	1.49841
1506	KL1-D1-000129-B11	1.30816	0.60766
1507	KL1-D1-000129-C11	1.42098	1.0231
1508	KL1-D1-000129-D11	0.697412	0.819987
1509	KL1-D1-000129-E11	1.27411	1.22245
1510	KL1-D1-000129-F11	0.889526	0.917089
1511	KL1-D1-000129-G11	0.807782	0.663232
1512	KL1-D1-000129-H11	1.23664	0.494655
1513	KL1-D1-000129-A12	1.2748	0.387282
1514	KL1-D1-000129-B12	1.07316	0.56636
1515	KL1-D1-000129-C12	1.34759	0.710704
1516	KL1-D1-000129-D12	1.4303	0.89779
1517	KL1-D1-000129-E12	1.30791	0.690579
1518	KL1-D1-000129-F12	0.854504	0.481312
1519	KL1-D1-000129-G12	1.78766	0.894787
1520	KL1-D1-000129-H12	2.94095	1.88467
1521	KL1-D1-000130-A03	1.27519	0.622425
1522	KL1-D1-000130-B03	1.23578	0.940689
1523	KL1-D1-000130-C03	0.891431	0.9758
1524	KL1-D1-000130-D03	0.980231	0.683811
1525	KL1-D1-000130-E03	0.789983	1.00075
1526	KL1-D1-000130-F03	1.30461	0.688333
1527	KL1-D1-000130-G03	1.98709	0.985662
1528	KL1-D1-000130-H03	1.40408	1.0013
1529	KL1-D1-000130-A04	0.609486	0.832251
1530	KL1-D1-000130-B04	1.69104	0.966266
1531	KL1-D1-000130-C04	0.941501	0.99272
1532	KL1-D1-000130-D04	1.24744	0.69043
1533	KL1-D1-000130-E04	1.53128	0.887406
1534	KL1-D1-000130-F04	3.24816	1.6921
1535	KL1-D1-000130-G04	2.1755	0.892485
1536	KL1-D1-000130-H04	2.64284	0.906633
1537	KL1-D1-000130-A05	0.927896	0.816257
1538	KL1-D1-000130-B05	0.94355	0.602748
1539	KL1-D1-000130-C05	0.845174	0.761043
1540	KL1-D1-000130-D05	1.13072	0.837028
1541	KL1-D1-000130-E05	0.956857	0.616129
1542	KL1-D1-000130-F05	1.52686	0.622324
1543	KL1-D1-000130-G05	1.43314	0.848908
1544	KL1-D1-000130-H05	5.80789	0.822965
1545	KL1-D1-000130-A06	0.781068	0.708509
1546	KL1-D1-000130-B06	1.87871	0.725183
1547	KL1-D1-000130-C06	2.0275	0.708469
1548	KL1-D1-000130-D06	1.15632	0.889345
1549	KL1-D1-000130-E06	2.11728	0.886742
1550	KL1-D1-000130-F06	1.4172	0.662216
1551	KL1-D1-000130-G06	3.455	0.62383
1552	KL1-D1-000130-H06	1.53466	1.18961
1553	KL1-D1-000130-A07	0.809631	0.892541
1554	KL1-D1-000130-B07	1.12657	0.728805
1555	KL1-D1-000130-C07	0.98774	0.684678
1556	KL1-D1-000130-D07	1.6091	0.711085
1557	KL1-D1-000130-E07	1.24968	0.63639
1558	KL1-D1-000130-F07	1.73328	0.866492
1559	KL1-D1-000130-G07	1.43613	0.853132
1560	KL1-D1-000130-H07	1.11341	0.838672
1561	KL1-D1-000130-A08	2.59733	0.874314
1562	KL1-D1-000130-B08	0.79063	0.975624
1563	KL1-D1-000130-C08	1.14163	0.930783
1564	KL1-D1-000130-D08	0.890175	0.615362
1565	KL1-D1-000130-E08	1.0909	0.670704
1566	KL1-D1-000130-F08	1.87832	0.908155
1567	KL1-D1-000130-G08	1.39763	0.583961
1568	KL1-D1-000130-H08	1.37103	0.890821
1569	KL1-D1-000130-A09	0.93425	0.548976
1570	KL1-D1-000130-B09	0.724154	0.595947
1571	KL1-D1-000130-C09	1.05115	0.922201
1572	KL1-D1-000130-D09	0.874909	0.803753
1573	KL1-D1-000130-E09	0.825713	0.895936
1574	KL1-D1-000130-F09	1.08967	0.821913
1575	KL1-D1-000130-G09	1.73494	1.0294
1576	KL1-D1-000130-H09	1.0216	0.590854
1577	KL1-D1-000130-A10	1.09949	0.756016
1578	KL1-D1-000130-B10	1.13958	1.01378
1579	KL1-D1-000130-C10	0.951989	0.426542
1580	KL1-D1-000130-D10	0.533589	0.640632
1581	KL1-D1-000130-E10	0.990663	0.761937
1582	KL1-D1-000130-F10	1.02337	0.788016
1583	KL1-D1-000130-G10	3.43353	1.23072
1584	KL1-D1-000130-H10	0.769165	0.643464
1585	KL1-D1-000130-A11	1.51584	0.894642
1586	KL1-D1-000130-B11	0.707697	0.672355
1587	KL1-D1-000130-C11	1.12171	1.00517
1588	KL1-D1-000130-D11	0.774424	0.785749
1589	KL1-D1-000130-E11	1.46177	0.806218
1590	KL1-D1-000130-F11	0.946712	0.706963
1591	KL1-D1-000130-G11	0.819344	0.770161
1592	KL1-D1-000130-H11	0.889032	0.653006
1593	KL1-D1-000130-A12	2.41995	0.913977
1594	KL1-D1-000130-B12	0.99621	0.733005
1595	KL1-D1-000130-C12	1.19107	0.872025
1596	KL1-D1-000130-D12	0.823281	0.708556
1597	KL1-D1-000130-E12	1.11298	0.917158
1598	KL1-D1-000130-F12	0.568909	0.33647
1599	KL1-D1-000130-G12	1.21049	0.664293
1600	KL1-D1-000130-H12	0.665567	0.761877
1601	KL1-D1-000131-A03	0.943256	0.780354
1602	KL1-D1-000131-B03	1.49323	0.801441
1603	KL1-D1-000131-C03	1.87011	0.926409
1604	KL1-D1-000131-D03	0.759444	0.547414
1605	KL1-D1-000131-E03	1.16145	0.808706
1606	KL1-D1-000131-F03	1.00516	0.779561
1607	KL1-D1-000131-G03	1.04597	0.930712
1608	KL1-D1-000131-H03	1.51815	1.019
1609	KL1-D1-000131-A04	0.872868	0.707255
1610	KL1-D1-000131-B04	1.48132	0.82465
1611	KL1-D1-000131-C04	1.16869	1.29129
1612	KL1-D1-000131-D04	1.01306	1.02959
1613	KL1-D1-000131-E04	1.27357	0.886294
1614	KL1-D1-000131-F04	1.24651	0.613348
1615	KL1-D1-000131-G04	0.972694	0.880991
1616	KL1-D1-000131-H04	0.616786	0.603554
1617	KL1-D1-000131-A05	1.12135	0.828383
1618	KL1-D1-000131-B05	1.83685	1.48187
1619	KL1-D1-000131-C05	0.938301	0.911275
1620	KL1-D1-000131-D05	0.826208	0.867079
1621	KL1-D1-000131-E05	0.846504	1.0591
1622	KL1-D1-000131-F05	1.09973	0.835628
1623	KL1-D1-000131-G05	1.57006	0.939131
1624	KL1-D1-000131-H05	1.3421	0.943887
1625	KL1-D1-000131-A06	1.66999	0.745367
1626	KL1-D1-000131-B06	0.942016	1.03518
1627	KL1-D1-000131-C06	0.879364	0.953414
1628	KL1-D1-000131-D06	2.22102	0.940063
1629	KL1-D1-000131-E06	2.74132	1.24614
1630	KL1-D1-000131-F06	1.44122	0.8079
1631	KL1-D1-000131-G06	0.922	0.588074
1632	KL1-D1-000131-H06	0.917714	0.719698
1633	KL1-D1-000131-A07	1.14945	1.3108
1634	KL1-D1-000131-B07	1.8846	0.917483
1635	KL1-D1-000131-C07	0.961603	1.17332
1636	KL1-D1-000131-D07	1.48349	1.33598
1637	KL1-D1-000131-E07	1.1663	1.23158
1638	KL1-D1-000131-F07	2.56033	0.998184
1639	KL1-D1-000131-G07	1.31192	0.512528
1640	KL1-D1-000131-H07	0.859668	0.722165
1641	KL1-D1-000131-A08	1.82051	0.881137
1642	KL1-D1-000131-B08	2.04297	1.79318
1643	KL1-D1-000131-C08	1.45927	1.08316
1644	KL1-D1-000131-D08	1.61505	1.14844
1645	KL1-D1-000131-E08	0.576635	0.637039
1646	KL1-D1-000131-F08	0.664855	0.935134
1647	KL1-D1-000131-G08	0.797335	0.77437
1648	KL1-D1-000131-H08	2.60794	1.02959
1649	KL1-D1-000131-A09	1.00279	0.930355
1650	KL1-D1-000131-B09	0.997169	0.940405
1651	KL1-D1-000131-C09	0.109295	0.460031
1652	KL1-D1-000131-D09	1.16076	1.13196
1653	KL1-D1-000131-E09	0.898584	0.78772
1654	KL1-D1-000131-F09	0.681739	0.754587
1655	KL1-D1-000131-G09	0.903327	0.6751
1656	KL1-D1-000131-H09	0.893874	0.786181
1657	KL1-D1-000131-A10	0.730166	1.12064
1658	KL1-D1-000131-B10	0.655744	0.629809
1659	KL1-D1-000131-C10	0.994078	0.996055
1660	KL1-D1-000131-D10	0.897974	0.996055
1661	KL1-D1-000131-E10	1.30549	0.615253
1662	KL1-D1-000131-F10	1.60054	0.801574
1663	KL1-D1-000131-G10	1.06428	0.956423
1664	KL1-D1-000131-H10	0.866174	0.803608
1665	KL1-D1-000131-A11	2.34523	1.2637
1666	KL1-D1-000131-B11	0.711257	0.961469
1667	KL1-D1-000131-C11	0.784292	0.940689
1668	KL1-D1-000131-D11	1.93585	0.751745
1669	KL1-D1-000131-E11	0.857581	0.741846
1670	KL1-D1-000131-F11	0.704839	0.868621
1671	KL1-D1-000131-G11	0.95798	0.852804
1672	KL1-D1-000131-H11	0.467042	0.592988
1673	KL1-D1-000131-A12	1.55568	0.491798
1674	KL1-D1-000131-B12	1.60436	0.893523
1675	KL1-D1-000131-C12	1.93103	0.897196
1676	KL1-D1-000131-D12	1.56023	1.03185
1677	KL1-D1-000131-E12	0.856227	0.979752
1678	KL1-D1-000131-F12	0.785274	0.828696
1679	KL1-D1-000131-G12	0.828337	0.794257
1680	KL1-D1-000131-H12	1.29055	0.782101
1681	KL1-D1-000132-A03	1.23569	1.13887
1682	KL1-D1-000132-B03	1.49714	1.36807
1683	KL1-D1-000132-C03	1.49188	0.966891
1684	KL1-D1-000132-D03	1.7175	1.20565
1685	KL1-D1-000132-E03	1.16018	0.896255
1686	KL1-D1-000132-F03	1.33452	1.22557
1687	KL1-D1-000132-G03	1.388	1.22353
1688	KL1-D1-000132-H03	1.06769	0.954292
1689	KL1-D1-000132-A04	1.21334	0.933835
1690	KL1-D1-000132-B04	1.86983	1.35252
1691	KL1-D1-000132-C04	1.2	1.03579
1692	KL1-D1-000132-D04	1.25067	1.08157
1693	KL1-D1-000132-E04	1.15587	1.00286
1694	KL1-D1-000132-F04	1.32318	1.17777
1695	KL1-D1-000132-G04	2.56985	1.72906
1696	KL1-D1-000132-H04	1.12162	1.0143
1697	KL1-D1-000132-A05	0.997866	0.854466
1698	KL1-D1-000132-B05	1.41796	1.19726
1699	KL1-D1-000132-C05	1.26245	1.04374
1700	KL1-D1-000132-D05	1.24398	1.00014
1701	KL1-D1-000132-E05	1.4052	1.15291
1702	KL1-D1-000132-F05	1.10596	1.05684
1703	KL1-D1-000132-G05	1.70613	1.33105
1704	KL1-D1-000132-H05	1.38775	0.989403
1705	KL1-D1-000132-A06	1.9358	1.20703
1706	KL1-D1-000132-B06	1.0026	0.929775
1707	KL1-D1-000132-C06	1.80666	1.28449
1708	KL1-D1-000132-D06	1.30015	1.39311
1709	KL1-D1-000132-E06	1.37086	1.30466
1710	KL1-D1-000132-F06	1.19485	0.951298
1711	KL1-D1-000132-G06	1.29757	1.16603
1712	KL1-D1-000132-H06	0.961225	1.00542
1713	KL1-D1-000132-A07	1.43435	1.07506
1714	KL1-D1-000132-B07	1.17503	1.09044
1715	KL1-D1-000132-C07	1.11809	1.03138
1716	KL1-D1-000132-D07	2.0731	1.595
1717	KL1-D1-000132-E07	1.68303	1.08711
1718	KL1-D1-000132-F07	1.2491	1.14496
1719	KL1-D1-000132-G07	1.16465	0.944735
1720	KL1-D1-000132-H07	1.40147	1.22287
1721	KL1-D1-000132-A08	1.43964	0.437247
1722	KL1-D1-000132-B08	1.21058	1.03699
1723	KL1-D1-000132-C08	1.3475	1.3151
1724	KL1-D1-000132-D08	1.04336	0.83681
1725	KL1-D1-000132-E08	1.17685	1.04056
1726	KL1-D1-000132-F08	0.980653	1.02849
1727	KL1-D1-000132-G08	1.07993	0.749641
1728	KL1-D1-000132-H08	1.09682	1.10128
1729	KL1-D1-000132-A09	1.15475	0.69252
1730	KL1-D1-000132-B09	1.02867	0.983035
1731	KL1-D1-000132-C09	1.24421	1.19842
1732	KL1-D1-000132-D09	1.2325	1.09218
1733	KL1-D1-000132-E09	1.70351	1.23056
1734	KL1-D1-000132-F09	1.30326	1.03003
1735	KL1-D1-000132-G09	1.18578	0.886461
1736	KL1-D1-000132-H09	1.16092	0.534486
1737	KL1-D1-000132-A10	0.972467	0.857618
1738	KL1-D1-000132-B10	1.89858	1.16111
1739	KL1-D1-000132-C10	3.75498	3.06948		HKC_005
1740	KL1-D1-000132-D10	1.92885	1.14894
1741	KL1-D1-000132-E10	1.25043	0.842048
1742	KL1-D1-000132-F10	1.2923	1.20402
1743	KL1-D1-000132-G10	1.37938	0.876993
1744	KL1-D1-000132-H10	1.52458	1.61551
1745	KL1-D1-000132-A11	1.04359	0.564288
1746	KL1-D1-000132-B11	1.49409	1.23449
1747	KL1-D1-000132-C11	1.29959	0.896582
1748	KL1-D1-000132-D11	0.887689	0.75828
1749	KL1-D1-000132-E11	1.46458	1.11067
1750	KL1-D1-000132-F11	1.81942	1.36773
1751	KL1-D1-000132-G11	1.15298	0.953816
1752	KL1-D1-000132-H11	1.49415	1.32372
1753	KL1-D1-000132-A12	1.69272	1.11865
1754	KL1-D1-000132-B12	2.59272	1.42105
1755	KL1-D1-000132-C12	1.51284	1.08447
1756	KL1-D1-000132-D12	1.21128	1.06056
1757	KL1-D1-000132-E12	1.1878	1.00854
1758	KL1-D1-000132-F12	1.07285	0.807884
1759	KL1-D1-000132-G12	3.17476	1.74007
1760	KL1-D1-000132-H12	1.0958	0.784239
1761	KL1-D1-000133-A03	1.45514	1.10134
1762	KL1-D1-000133-B03	1.76566	1.39639
1763	KL1-D1-000133-C03	1.04171	0.842938
1764	KL1-D1-000133-D03	1.47091	1.19408
1765	KL1-D1-000133-E03	2.17201	0.706939
1766	KL1-D1-000133-F03	1.35973	0.959984
1767	KL1-D1-000133-G03	1.39406	1.18071
1768	KL1-D1-000133-H03	1.31163	0.151373
1769	KL1-D1-000133-A04	1.76692	1.61273
1770	KL1-D1-000133-B04	1.34346	1.29223
1771	KL1-D1-000133-C04	0.717882	0.899357
1772	KL1-D1-000133-D04	1.40316	1.2231
1773	KL1-D1-000133-E04	2.16126	1.49372
1774	KL1-D1-000133-F04	1.91437	1.24658
1775	KL1-D1-000133-G04	1.74552	1.10933
1776	KL1-D1-000133-H04	1.22927	1.16787
1777	KL1-D1-000133-A05	2.31015	1.28503
1778	KL1-D1-000133-B05	1.1142	1.01859
1779	KL1-D1-000133-C05	1.35127	1.24678
1780	KL1-D1-000133-D05	1.40391	0.882916
1781	KL1-D1-000133-E05	1.25678	1.07432
1782	KL1-D1-000133-F05	2.08023	1.10021
1783	KL1-D1-000133-G05	1.71072	0.955396
1784	KL1-D1-000133-H05	1.36761	1.11505
1785	KL1-D1-000133-A06	1.1019	0.730644
1786	KL1-D1-000133-B06	1.76303	1.11661
1787	KL1-D1-000133-C06	1.87834	1.24358
1788	KL1-D1-000133-D06	1.50757	1.07566
1789	KL1-D1-000133-E06	1.37792	1.0867
1790	KL1-D1-000133-F06	1.96933	1.55356
1791	KL1-D1-000133-G06	3.81578	1.79298
1792	KL1-D1-000133-H06	1.56863	1.07837
1793	KL1-D1-000133-A07	1.35228	1.10122
1794	KL1-D1-000133-B07	2.36465	1.52263
1795	KL1-D1-000133-C07	1.10743	1.1782
1796	KL1-D1-000133-D07	1.43358	1.32061
1797	KL1-D1-000133-E07	1.81377	1.2511
1798	KL1-D1-000133-F07	1.2671	0.956795
1799	KL1-D1-000133-G07	2.13846	1.57645
1800	KL1-D1-000133-H07	1.37861	1.3075
1801	KL1-D1-000133-A08	1.09048	0.970472
1802	KL1-D1-000133-B08	1.31479	1.19828
1803	KL1-D1-000133-C08	1.50073	1.13087
1804	KL1-D1-000133-D08	1.03825	0.92533
1805	KL1-D1-000133-E08	1.28266	1.24545
1806	KL1-D1-000133-F08	1.15547	1.00937
1807	KL1-D1-000133-G08	1.55353	1.20716
1808	KL1-D1-000133-H08	1.31172	1.15578
1809	KL1-D1-000133-A09	1.17978	1.09366
1810	KL1-D1-000133-B09	1.20911	1.14596
1811	KL1-D1-000133-C09	1.46907	1.17486
1812	KL1-D1-000133-D09	1.09758	1.03634
1813	KL1-D1-000133-E09	1.57369	1.10363
1814	KL1-D1-000133-F09	1.25084	0.976295
1815	KL1-D1-000133-G09	1.20398	1.3797
1816	KL1-D1-000133-H09	1.34909	1.1033
1817	KL1-D1-000133-A10	1.03	0.98741
1818	KL1-D1-000133-B10	1.08824	1.06038
1819	KL1-D1-000133-C10	1.19558	1.03405
1820	KL1-D1-000133-D10	1.30633	1.16088
1821	KL1-D1-000133-E10	1.0033	0.283063
1822	KL1-D1-000133-F10	6.34147	3.10498		HKC_006
1823	KL1-D1-000133-G10	0.95154	1.02842
1824	KL1-D1-000133-H10	1.4503	0.981831
1825	KL1-D1-000133-A11	1.15825	0.955243
1826	KL1-D1-000133-B11	1.50442	1.46405
1827	KL1-D1-000133-C11	0.918788	1.09659
1828	KL1-D1-000133-D11	1.39639	1.06287
1829	KL1-D1-000133-E11	1.17956	1.12942
1830	KL1-D1-000133-F11	1.17468	1.05848
1831	KL1-D1-000133-G11	1.09473	1.08207
1832	KL1-D1-000133-H11	1.12205	0.695693
1833	KL1-D1-000133-A12	1.11608	0.906007
1834	KL1-D1-000133-B12	1.38817	1.02433
1835	KL1-D1-000133-C12	1.3625	1.14303
1836	KL1-D1-000133-D12	1.22242	1.12371
1837	KL1-D1-000133-E12	1.20298	1.06562
1838	KL1-D1-000133-F12	1.16696	1.07126
1839	KL1-D1-000133-G12	1.22023	0.950017
1840	KL1-D1-000133-H12	1.59849	1.08272
1841	KL1-D1-000134-A03	1.08897	0.886264
1842	KL1-D1-000134-B03	0.873491	0.987644
1843	KL1-D1-000134-C03	1.00149	0.767531
1844	KL1-D1-000134-D03	1.86615	0.434399
1845	KL1-D1-000134-E03	1.4576	1.11071
1846	KL1-D1-000134-F03	1.68321	1.28068
1847	KL1-D1-000134-G03	1.20482	0.931901
1848	KL1-D1-000134-H03	0.990326	0.900728
1849	KL1-D1-000134-A04	1.06644	0.961209
1850	KL1-D1-000134-B04	1.3306	1.00448
1851	KL1-D1-000134-C04	0.976092	0.898736
1852	KL1-D1-000134-D04	1.04493	1.14073
1853	KL1-D1-000134-E04	1.15209	1.08651
1854	KL1-D1-000134-F04	1.43248	1.05503
1855	KL1-D1-000134-G04	1.05267	0.866117
1856	KL1-D1-000134-H04	1.0198	1.00009
1857	KL1-D1-000134-A05	0.999404	0.920515
1858	KL1-D1-000134-B05	1.24708	1.01989
1859	KL1-D1-000134-C05	1.31464	1.04595
1860	KL1-D1-000134-D05	1.00692	0.872317
1861	KL1-D1-000134-E05	0.993261	0.894045
1862	KL1-D1-000134-F05	1.17218	0.848872
1863	KL1-D1-000134-G05	2.45001	0.784191
1864	KL1-D1-000134-H05	0.817423	0.558892
1865	KL1-D1-000134-A06	0.724686	0.785572
1866	KL1-D1-000134-B06	1.52923	1.13936
1867	KL1-D1-000134-C06	0.88346	0.962125
1868	KL1-D1-000134-D06	1.16321	1.06365
1869	KL1-D1-000134-E06	1.06428	0.91412
1870	KL1-D1-000134-F06	1.25994	0.854945
1871	KL1-D1-000134-G06	1.19772	0.9604
1872	KL1-D1-000134-H06	1.39383	1.17506
1873	KL1-D1-000134-A07	1.04118	0.88536
1874	KL1-D1-000134-B07	0.936598	0.645054
1875	KL1-D1-000134-C07	1.25693	0.943487
1876	KL1-D1-000134-D07	1.34557	0.917441
1877	KL1-D1-000134-E07	1.11239	0.876394
1878	KL1-D1-000134-F07	1.17605	0.807272
1879	KL1-D1-000134-G07	1.80136	0.954941
1880	KL1-D1-000134-H07	1.2994	0.87247
1881	KL1-D1-000134-A08	1.07341	1.16261
1882	KL1-D1-000134-B08	0.886492	0.92576
1883	KL1-D1-000134-C08	0.964059	0.84929
1884	KL1-D1-000134-D08	0.741828	0.515446
1885	KL1-D1-000134-E08	1.96688	1.42015
1886	KL1-D1-000134-F08	1.66659	1.16001
1887	KL1-D1-000134-G08	2.07545	1.63869
1888	KL1-D1-000134-H08	1.6482	0.923885
1889	KL1-D1-000134-A09	0.77035	0.568721
1890	KL1-D1-000134-B09	1.1274	0.677005
1891	KL1-D1-000134-C09	0.870883	0.568898
1892	KL1-D1-000134-D09	1.77814	1.35689
1893	KL1-D1-000134-E09	1.22847	0.859407
1894	KL1-D1-000134-F09	1.67069	1.03997
1895	KL1-D1-000134-G09	0.782599	0.473987
1896	KL1-D1-000134-H09	0.718137	0.555463
1897	KL1-D1-000134-A10	0.89154	0.902021
1898	KL1-D1-000134-B10	1.25073	0.841493
1899	KL1-D1-000134-C10	1.13029	0.847266
1900	KL1-D1-000134-D10	1.1616	0.667224
1901	KL1-D1-000134-E10	1.01087	0.791098
1902	KL1-D1-000134-F10	1.29969	0.913895
1903	KL1-D1-000134-G10	2.0708	1.06833
1904	KL1-D1-000134-H10	0.191817	0.605591
1905	KL1-D1-000134-A11	0.947805	0.77028
1906	KL1-D1-000134-B11	0.881097	0.782498
1907	KL1-D1-000134-C11	0.922093	0.685301
1908	KL1-D1-000134-D11	1.125	0.823085
1909	KL1-D1-000134-E11	1.24659	0.752618
1910	KL1-D1-000134-F11	1.30441	0.97644
1911	KL1-D1-000134-G11	1.15113	0.86393
1912	KL1-D1-000134-H11	1.06088	0.830022
1913	KL1-D1-000134-A12	0.712063	0.776105
1914	KL1-D1-000134-B12	1.22202	0.946171
1915	KL1-D1-000134-C12	1.10658	0.41149
1916	KL1-D1-000134-D12	1.42339	0.792362
1917	KL1-D1-000134-E12	1.02435	0.780434
1918	KL1-D1-000134-F12	0.843222	0.735365
1919	KL1-D1-000134-G12	1.73669	1.03638
1920	KL1-D1-000134-H12	1.26206	0.839635
1921	KL1-D1-000135-A03	1.14891	0.942065
1922	KL1-D1-000135-B03	1.50749	0.92627
1923	KL1-D1-000135-C03	1.29278	0.885725
1924	KL1-D1-000135-D03	1.21464	0.854088
1925	KL1-D1-000135-E03	0.87176	0.581332
1926	KL1-D1-000135-F03	0.864903	0.689864
1927	KL1-D1-000135-G03	1.5839	1.43447
1928	KL1-D1-000135-H03	0.987016	0.827459
1929	KL1-D1-000135-A04	0.918355	0.942519
1930	KL1-D1-000135-B04	1.19305	1.00662
1931	KL1-D1-000135-C04	1.36868	1.04982
1932	KL1-D1-000135-D04	1.58032	1.00739
1933	KL1-D1-000135-E04	1.31492	1.13685
1934	KL1-D1-000135-F04	1.0566	0.775961
1935	KL1-D1-000135-G04	1.18656	1.12967
1936	KL1-D1-000135-H04	0.200946	0.120005
1937	KL1-D1-000135-A05	1.0895	1.02175
1938	KL1-D1-000135-B05	1.10335	1.0502
1939	KL1-D1-000135-C05	0.934208	0.954522
1940	KL1-D1-000135-D05	0.891894	0.772552
1941	KL1-D1-000135-E05	1.20319	0.855254
1942	KL1-D1-000135-F05	1.07737	1.03826
1943	KL1-D1-000135-G05	1.26286	0.992057
1944	KL1-D1-000135-H05	2.08191	1.19786
1945	KL1-D1-000135-A06	0.865411	0.920501
1946	KL1-D1-000135-B06	1.00478	0.843585
1947	KL1-D1-000135-C06	1.15784	1.07614
1948	KL1-D1-000135-D06	0.936771	0.845113
1949	KL1-D1-000135-E06	1.09909	0.832977
1950	KL1-D1-000135-F06	1.23604	1.05582
1951	KL1-D1-000135-G06	1.14231	0.88021
1952	KL1-D1-000135-H06	1.63081	1.07527
1953	KL1-D1-000135-A07	1.10548	1.05153
1954	KL1-D1-000135-B07	1.35673	0.97598
1955	KL1-D1-000135-C07	1.48001	0.765816
1956	KL1-D1-000135-D07	0.999183	0.891081
1957	KL1-D1-000135-E07	0.897345	0.72809
1958	KL1-D1-000135-F07	1.20069	0.944582
1959	KL1-D1-000135-G07	1.31602	1.06673
1960	KL1-D1-000135-H07	1.12075	0.845209
1961	KL1-D1-000135-A08	0.820524	0.6052
1962	KL1-D1-000135-B08	0.952428	0.870193
1963	KL1-D1-000135-C08	1.41631	0.888689
1964	KL1-D1-000135-D08	0.949712	0.861171
1965	KL1-D1-000135-E08	0.833299	0.798976
1966	KL1-D1-000135-F08	1.64014	0.664431
1967	KL1-D1-000135-G08	0.907189	0.724158
1968	KL1-D1-000135-H08	1.43533	0.817523
1969	KL1-D1-000135-A09	1.1965	0.521811
1970	KL1-D1-000135-B09	1.80826	1.1895
1971	KL1-D1-000135-C09	1.70881	0.707542
1972	KL1-D1-000135-D09	0.811848	0.832324
1973	KL1-D1-000135-E09	1.7158	1.82311
1974	KL1-D1-000135-F09	0.893047	0.818288
1975	KL1-D1-000135-G09	1.18023	0.928754
1976	KL1-D1-000135-H09	0.631896	0.540684
1977	KL1-D1-000135-A10	1.14544	0.740286
1978	KL1-D1-000135-B10	0.865432	0.928133
1979	KL1-D1-000135-C10	1.24823	0.778824
1980	KL1-D1-000135-D10	1.00863	0.738734
1981	KL1-D1-000135-E10	1.11895	0.890851
1982	KL1-D1-000135-F10	1.29151	0.769838
1983	KL1-D1-000135-G10	1.2026	0.764923
1984	KL1-D1-000135-H10	2.03944	0.599802
1985	KL1-D1-000135-A11	1.24798	0.799039
1986	KL1-D1-000135-B11	1.31862	0.910067
1987	KL1-D1-000135-C11	0.86231	0.799827
1988	KL1-D1-000135-D11	0.775028	0.59589
1989	KL1-D1-000135-E11	1.47897	1.07568
1990	KL1-D1-000135-F11	0.996918	0.775065
1991	KL1-D1-000135-G11	1.49239	0.934164
1992	KL1-D1-000135-H11	1.46563	0.757017
1993	KL1-D1-000135-A12	0.723692	0.748826
1994	KL1-D1-000135-B12	1.10242	0.727584
1995	KL1-D1-000135-C12	0.995099	0.830606
1996	KL1-D1-000135-D12	1.01664	0.784023
1997	KL1-D1-000135-E12	1.03427	0.809271
1998	KL1-D1-000135-F12	1.15247	0.848582
[truncated: 706 more rows]
